# Supplementary material for: Immune and metabolic effects of African heritage diets versus Western diets in men: a randomized controlled trial
Source: Nat Med. 2025 Apr 3;31(5):1698–711. doi: 10.1038/s41591-025-03602-0 (PMC12092257; doi:10.1038/s41591-025-03602-0)
Supplement: Supplementary file 3 — Statistical and relevant analysis outputs. [file 41591_2025_3602_MOESM3_ESM.xlsx]

## Sheet: List, Sup Tables
List supplementary tables Temba et al. 2025
Sup Table	Title
Table S1	Summary of 24 hours dietary recall records
Table S2	Characteristics of intervention and control groups in the switch to Western Diet arm
Table S3	Characteristics of intervention and control groups in switch to African heritage Diet arm
Table S4	Details on pairwise comparisons between timepoints in each diet arm
Table S5	Physical activity levels measures
Table S6	Proteins in analysis, Olink data
Table S7	Differentially analysis results of proteins, Olink data
Table S8	Differential analysis results of cytokine productions, whole blood stimulation
Table S9	Metabolites information
Table S10	Differential analysis results of metabolties
Table S11	RaMP-DB pathways
Table S12	Differential analysis results of gene expression, switch to Western Diet
Table S13	Differential analysis results of gene expression, switch to African heritage Diet
Table S14	Differential analysis results of gene expression, Fermented beverage
Table S15	Gene Ontology enrichment results, Switch to Western Diet
Table S16	Gene Ontology enrichment results, Fermented beverage
Table S17	Transcription factors and targets
Table S18	Differential analysis results of cell types and markers, sysmex data
Table S19	Differentially analysis results of proteins, metabolic clusters, 300TZ olink data

## Sheet: Table S1. 24h_diet_recall
Breakfast	Lunch	Dinner
Rural participants
Coffee/tea/drinks	Ugali#	Ugali# served with green vegetables or beans
Black tea/local processed coffee with sugar	Cooked maize corn with beans (makande)	Rice served with beans/ green vegetables
Maize/millet porridge with sour milk	Rice with vegetables	Sour milk
Food/snacks	Cooked banana mixed with beans(kiburu)	Cooked green banana with meat (plantain)
Cooked banana (plantain)	Spaghetti	Cooked green banana with beans (kiburu)
African donate (maandazi)	Vegetables: Mchicha (amaranth leaves), spinach	Vegetables: Mchicha (amaranth leaves), spinach
Ugali#
Cooked maize corn with beans (makande)
Pancake*
Bread*
Fruits and vegetables
Avocado, ripe banana, pampkin
Amaranth leaves (mchicha), Spinach
Urban Participants
Coffee/tea/drinks	Ugali# served with fish/chicken	Ugali# served with fish
Tea with milk and sugar	Rice served with beef/ chicken/beans	Rice served with beef/ fish/chicken
Fresh milk	Fried banana with beef	Fried potato served with chicken
Fruit Juice (industrial packaged)	Cabbage	Fried rice with meat (pilau)
Soft drinks i.e. Soda	Fried rice with meat (pilau)	Ugali served with fried pork
Food/snacks	Soft drinks i.e. Soda
Fried banana / casava
Meat soup
Fried liver
Pancake (chapati)
African donate (mandazi)
White bread
Spaghetti

## Sheet: Table S2. WD 
Supplementary Table S2: Characteristics of intervention and control groups in the switch from a African heritage diet to to Western diet arm
	Controls	Western Diet	P-value
	(N=5)	(N=22)
Age, years (Median, IQR)	27.0 (26.0 - 27.0)	25.5 (23.0 - 27.0)	0.37846
Age Category
18-24 years	1 (20.0%)	9 (40.9%)	0.66667
25-30 years	3 (60.0%)	10 (45.5%)
31-40 years	1 (20.0%)	3 (13.6%)
Residence
Urban	0 (0%)	0 (0%)	1
Rural	5 (100%)	21 (95.5%)
Work Place
Town	0 (0%)	0 (0%)	1
Village	5 (100%)	21 (95.5%)
Tribe
Chagga	2 (40.0%)	21 (95.5%)	0.00385
Maasai or Meru	0 (0%)	0 (0%)
Pare	1 (20.0%)	0 (0%)
Other	2 (40.0%)	0 (0%)
Marital Status
Single	4 (80.0%)	13 (59.1%)	0.62785
Divorced	0 (0%)	0 (0%)
Married	1 (20.0%)	8 (36.4%)
Systolic BP, mmHg	131 (128 - 136)	133 (128 - 140)	0.87543
Diastolic BP, mmHg	78 (76 - 80)	76 (71 - 82)	0.66095
Education Level
Primary education	4 (80.0%)	15 (68.2%)	0.76431
O-level secondary education	0 (0%)	4 (18.2%)
College education (non-degree)	1 (20.0%)	2 (9.1%)
In training	0 (0%)	0 (0%)
Work Status
In School	0 (0%)	0 (0%)	1
Elementary Occupation	3 (60.0%)	12 (54.5%)
Service Workers	2 (40.0%)	9 (40.9%)
Employed	0 (0%)	0 (0%)
BMI t0, Kg/m2	23.9 (22.7 - 27.6)	22.6 (20.8 - 24.0)	0.43511
BMI Category
≤ 25.9	3 (60.0%)	20 (90.9%)	0.14444
26 - 29.9	2 (40.0%)	1 (4.5%)
≥ 30	0 (0%)	1 (4.5%)
Δ Body weight t1-t0, Kg	1.0 (-0.8 - 1.6)	2.6 (2.0 - 3.4)	0.00594
Δ Body Weight t2-t0, Kg	-1.4 (-3.4 - -0.0)	0.7 (0.0 - 1.4)	0.05729
Contact with Animals
Owner and caregiver	4 (80.0%)	19 (86.4%)	0.21923
Owner but not caregiver	0 (0%)	2 (9.1%)
Not an owner	1 (20.0%)	0 (0%)
Growing crops at home
Yes	4 (80.0%)	20 (90.9%)	0.35385
No	1 (20.0%)	1 (4.5%)
Sports Activity
Very Active	0 (0%)	1 (4.5%)	0.6388
Active	3 (60.0%)	8 (36.4%)
Less Active	0 (0%)	6 (27.3%)
Not Active	2 (40.0%)	6 (27.3%)
Not enough information	0 (0%)	0 (0%)
Average daily walking
≥60 minutes/day	2 (40.0%)	10 (45.5%)	0.83612
30-60 minutes/day	2 (40.0%)	5 (22.7%)
<30 minutes/day	1 (20.0%)	6 (27.3%)
Statistical summary characteristics for individuals from the intervention and control groups in the switch to Western Diet arm (N=22, with 1 participant missing some metadata information). For continuous variables, data are presented as median and interquartile range (IQR). For categorical variables, data are presented as counts with percentages in parentheses. The Kruskal-Wallis test was used to…

## Sheet: Table S3. AhD
Supplementary Table S3: Characteristics of intervention and control groups in switch to African heritage diet arm
	Controls	Switch to African heritage diet (N=22)	P-value
	(N=5)	(N=22)
Age, years (Median, IQR)	23.0 (22.0 - 28.0)	23.0 (22.2 - 25.0)	1
Age Category
18-24 years	3 (60.0%)	13 (59.1%)	0.54738
25-30 years	1 (20.0%)	8 (36.4%)
31-40 years	1 (20.0%)	1 (4.5%)
Residence
Urban	5 (100%)	22 (100%)	1
Rural	0 (0%)	0 (0%)
Work Place
Town	5 (100%)	22 (100%)	1
Village	0 (0%)	0 (0%)
Tribe
Chagga	1 (20.0%)	3 (13.6%)	1
Maasai or Meru	0 (0%)	1 (4.5%)
Pare	0 (0%)	1 (4.5%)
Other	4 (80.0%)	17 (77.3%)
Marital Status
Single	5 (100%)	22 (100%)	1
Divorced	0 (0%)	0 (0%)
Married	0 (0%)	0 (0%)
Systolic BP, mmHg	121 (108 - 125)	120 (114 - 125)	0.97507
Diastolic BP, mmHg	73 (64 - 87)	70 (63 - 74)	0.43476
Education Level
Primary education	0 (0%)	0 (0%)	0.14444
O-level secondary education	0 (0%)	0 (0%)
College education (Non-degree)	2 (40.0%)	2 (9.1%)
In training	3 (60.0%)	20 (90.9%)
Work Status
In School	4 (80.0%)	22 (100%)	0.18519
Elementary Occupation	0 (0%)	0 (0%)
Service Workers	0 (0%)	0 (0%)
Employed	1 (20.0%)	0 (0%)
BMI t0, Kg/m2	23.3 (21.9 - 23.5)	22.4 (21.0 - 24.1)	0.90062
BMI Category
≤ 25.9	5 (100%)	21 (95.5%)	1
26 - 29.9	0 (0%)	1 (4.5%)
Δ Body weight t1-t0, Kg	-0.4 (-0.8 - 1.0)	-0.1 (-0.3 - 1.3)	0.51131
Δ Body Weight t2-t0, Kg	0.3 (-1.5 - 1.4)	0.4 (-1.0 - 1.7)	0.77561
Contact with Animals
Owner and caregiver	0 (0%)	0 (0%)	1
Owner but not caregiver	0 (0%)	0 (0%)
Not an owner	5 (100%)	22 (100%)
Growing crops at home
Yes	0 (0%)	0 (0%)	1
No	5 (100%)	22 (100%)
Sports Activity
Very Active	2 (40.0%)	2 (9.1%)	0.28413
Active	0 (0%)	8 (36.4%)
Less Active	2 (40.0%)	6 (27.3%)
Not Active	1 (20.0%)	5 (22.7%)
Not enough information	0 (0%)	1 (4.5%)
Average Daily Walking
≥60 minutes/day	2 (40.0%)	9 (40.9%)	0.363
30-60 minutes/day	2 (40.0%)	3 (13.6%)
<30 minutes/day	1 (20.0%)	10 (45.5%)
Statistical summary characteristics for individuals from the intervention and control groups in the switch to African heritage diet arm. For continuous variables, data are presented as median and interquartile range (IQR). For categorical variables, data are presented as counts with percentages in parentheses. The Kruskal-Wallis test was used to compare continuous variables, while Fisher's exact …

## Sheet: Table S4, pairwise_comparisons
Supplementary Table S4: Details on pairwise comparisons between time points in each diet arm
	t0	t1	t2
Olink (Fig. 2)
Western diet	20	20	20
African heritage diet	22	22	22
Fermented beverage	22	22	22
Whole blood cytokines assay (Fig. 3)
Western diet	21	21	19
African heritage diet	22	22	22
Fermented beverage	22	22	22
Metabolomics (Fig. 4)
Western diet	22	22	20
African heritage diet	22	22	22
Fermented beverage	22	22	22
RNAseq (Fig. 5)				present genes
Western diet
t1_vs_t0	21	21	NA	20585
t2_vs_t1	NA	20	20	20121
t2_vs_t0	19	NA	19	19887
Heritage diet
t1_vs_t0	21	21	NA	21590
t2_vs_t1	NA	21	21	21375
t2_vs_t0	22	NA	22	21567
Fermented beverage
t1_vs_t0	20	20	NA	20431
t2_vs_t1	NA	20	20	20540
t2_vs_t0	20	NA	20	20117
Sysmex, leukocytes (Fig. 6)
Western diet	20	20	20
African heritage diet	22	22	22
Fermented beverage	22	22	22
Table depicting the number of participants included in each statistical comparison for the different data provided in this manuscript. t0, baseline; t1, post-intervention; t2, follow-up

## Sheet: Table S5, pysical_act_level
Supplementary Table S5: Physical activity levels measures
Diet	Anysports_physicalactivities	frequency_doingsports	Hours_doingsports	meanstransport	durationwalk_day..minutes.	Anysports_physicalactivities_rank	frequency_doingsports_rank	Hours_doingsports_rank	meanstransport_rank	durationwalk_day..minutes._rank	activity_sum_rank_scaled
Western Diet	No	NA	NA	I walk	>60	1	NA	NA	2	3	2.96265
Western Diet	Yes	Some days in a week	2	I walk	<30	2	2	3	2	1	4.6125
Western Diet	Yes	Some days in a week	<1	I walk	30-60	2	2	1	2	2	4.33676
Western Diet	Yes	Some days in a week	>2	I walk	30-60	2	2	4	2	2	5.40127
Western Diet	Yes	Every day	<1	I walk	>60	2	3	1	2	3	5.21791
Western Diet	No	NA	NA	I walk	>60	1	NA	NA	2	3	2.96265
Western Diet	No	NA	NA	I walk	>60	1	NA	NA	2	3	2.96265
Western Diet	Yes	Some days in a week	2	I walk	>60	2	2	3	2	3	5.48036
Western Diet	No	NA	NA	I walk	>60	1	NA	NA	2	3	2.96265
Western Diet	Yes	Some days in a week	<1	I walk	<30	2	2	1	2	1	3.90283
Western Diet	Yes	Every day	1	I walk	30-60	2	3	2	2	2	5.13881
Western Diet	Yes	Some days in a week	2	I walk	30-60	2	2	3	2	2	5.04643
Western Diet	NA	NA	NA	NA	NA	NA	NA	NA	2	NA	1.10208
Western Diet	No	NA	NA	Motorbike	>60	1	NA	NA	1	3	2.41161
Western Diet	Yes	Some days in a week	2	Bicycle	<30	2	2	3	2	1	4.6125
Western Diet	Yes	Only weekend	2	Bicycle	<30	2	1	3	2	1	4.16529
Western Diet	Yes	Some days in a week	2	Motorbike	>60	2	2	3	1	3	4.92932
Western Diet	Yes	Some days in a week	1	Motorbike	30-60	2	2	2	1	2	4.14056
Western Diet	No	NA	NA	I walk	<30	1	NA	NA	2	1	2.09479
Western Diet	Yes	Every day	2	Motorbike	<30	2	3	3	1	1	4.50868
Western Diet	Yes	Only weekend	>2	I walk	>60	2	1	4	2	3	5.38798
Western Diet	Yes	Some days in a week	<1	I walk	>60	2	2	1	2	3	4.77069
Heritage Diet	No	NA	NA	I walk	30-60	1	NA	NA	2	2	2.52872
Heritage Diet	No	NA	NA	I walk	<30	1	NA	NA	2	1	2.09479
Heritage Diet	Yes	Only weekend	2	I walk	>60	2	1	3	2	3	5.03315
Heritage Diet	Yes	Some days in a week	2	I walk	>60	2	2	3	2	3	5.48036
Heritage Diet	No	NA	NA	I walk	>60	1	NA	NA	2	3	2.96265
Heritage Diet	Yes	Every day	2	I walk	>60	2	3	3	2	3	5.92758
Heritage Diet	Yes	Some days in a week	2	I walk	<30	2	2	3	2	1	4.6125
Heritage Diet	Yes	Some days in a week	<1	I walk	>60	2	2	1	2	3	4.77069
Heritage Diet	Yes	Some days in a week	1	I walk	<30	2	2	2	2	1	4.25767
Heritage Diet	Yes	Some days in a week	2	I walk	<30	2	2	3	2	1	4.6125
Heritage Diet	Yes	Some days in a week	2	I walk	>60	2	2	3	2	3	5.48036
Heritage Diet	Yes	Some days in a week	2	I walk	<30	2	2	3	2	1	4.6125
Heritage Diet	Yes	Some days in a week	2	I walk	<30	2	2	3	2	1	4.6125
Heritage Diet	Yes	Some days in a week	2	I walk	<30	2	2	3	2	1	4.6125
Heritage Diet	No	NA	NA	I walk	>60	1	NA	NA	2	3	2.96265
Heritage Diet	No	NA	NA	Public transport (daladala,tuktuk)	<30	1	NA	NA	1	1	1.54375
Heritage Diet	Yes	Every day	<1	Public transport (daladala,tuktuk)	30-60	2	3	1	1	2	4.23294
Heritage Diet	Yes	Some days in a week	NA	I walk	<30	2	2	NA	2	1	3.548
Heritage Diet	Yes	Some days in a week	<1	I walk	<30	2	2	1	2	1	3.90283
Heritage Diet	Yes	Every day	2	Public transport (daladala,tuktuk)	>60	2	3	3	1	3	5.37654
Heritage Diet	Yes	Some days in a week	1	I walk	30-60	2	2	2	2	2	4.6916
Heritage Diet	Yes	Some days in a week	1	Public transport (daladala,tuktuk)	>60	2	2	2	1	3	4.57449
Fermented banana beverage	Yes	Some days in a week	1	Public transport (daladala,tuktuk)	30-60	2	2	2	1	2	4.14056
Fermented banana beverage	No	NA	NA	Public transport (daladala,tuktuk)	30-60	1	NA	NA	1	2	1.97768
Fermented banana beverage	Yes	Some days in a week	>2	I walk	<30	2	2	4	2	1	4.96734
Fermented banana beverage	Yes	Some days in a week	1	I walk	<30	2	2	2	2	1	4.25767
Fermented banana beverage	Yes	Every day	>2	Public transport (daladala,tuktuk)	>60	2	3	4	1	3	5.73137
Fermented banana beverage	Yes	Every day	>2	I walk	<30	2	3	4	2	1	5.41455
Fermented banana beverage	No	NA	NA	Public transport (daladala,tuktuk)	<30	1	NA	NA	1	1	1.54375
Fermented banana beverage	Yes	Only weekend	2	I walk	>60	2	1	3	2	3	5.03315
Fermented banana beverage	No	NA	NA	I walk	30-60	1	NA	NA	2	2	2.52872
Fermented banana beverage	Yes	Some days in a week	1	Bicycle	<30	2	2	2	2	1	4.25767
Fermented banana beverage	Yes	Only weekend	>2	Public transport (daladala,tuktuk)	>60	2	1	4	1	3	4.83694
Fermented banana beverage	Yes	Every day	2	I walk	>60	2	3	3	2	3	5.92758
Fermented banana beverage	Yes	Some days in a week	2	I walk	>60	2	2	3	2	3	5.48036
Fermented banana beverage	Yes	Every day	2	Bicycle	30-60	2	3	3	2	2	5.49365
Fermented banana beverage	Yes	Some days in a week	2	Public transport (daladala,tuktuk)	30-60	2	2	3	1	2	4.49539
Fermented banana beverage	Yes	Only weekend	2	I walk	<30	2	1	3	2	1	4.16529
Fermented banana beverage	Yes	Every day	<1	Bicycle	>60	2	3	1	2	3	5.21791
Fermented banana beverage	No	NA	NA	Public transport (daladala,tuktuk)	30-60	1	NA	NA	1	2	1.97768
Fermented banana beverage	Yes	Some days in a week	>2	Public transport (daladala,tuktuk)	>60	2	2	4	1	3	5.28416
Fermented banana beverage	No	NA	NA	Bicycle	>60	1	NA	NA	2	3	2.96265
Fermented banana beverage	No	NA	NA	Motorbike	>60	1	NA	NA	1	3	2.41161
Fermented banana beverage	No	NA	NA	I walk	>60	1	NA	NA	2	3	2.96265
Urban Dwellers Control	Yes	Only weekend	2	I walk	30-60	2	1	3	2	2	4.59922
Urban Dwellers Control	Yes	Every day	2	I walk	<30	2	3	3	2	1	5.05972
Urban Dwellers Control	Yes	Every day	2	I walk	>60	2	3	3	2	3	5.92758
Urban Dwellers Control	Yes	Some days in a week	<1	I walk	30-60	2	2	1	2	2	4.33676
Urban Dwellers Control	No	NA	NA	Automobile (private car)	>60	1	NA	NA	1	3	2.41161
Rural Dwellers Control	Yes	Every day	<1	I walk	>60	2	3	1	2	3	5.21791
Rural Dwellers Control	Yes	Some days in a week	>2	Public transport (daladala,tuktuk)	30-60	2	2	4	1	2	4.85023
Rural Dwellers Control	Yes	Some days in a week	2	I walk	30-60	2	2	3	2	2	5.04643
Rural Dwellers Control	No	NA	NA	I walk	>60	1	NA	NA	2	3	2.96265
Rural Dwellers Control	No	NA	NA	I walk	<30	1	NA	NA	2	1	2.09479
Participants' physical activity was summarized with a scoring: engaging in any sport activity was scored as 2, no sport activity 1. Frequency was scored as 1, 2 or 3 for “only weekend”, “Some days in a week” and “Every day”, respectively. Duration of daily walking was scored between 1,2 and 3 for <30 minutes, between 30-60 minutes and >60 minutes per day, respectively. Means of transportation was…

## Sheet: Table S6., olink_proteins
Supplementary Table S6: Proteins in analysis, Olink data
protein	OlinkID	Uniprot.ID	Panel	filtered_in_QC	WD: t1_vs_t0	WD: t2_vs_t1	WD: t2_vs_t0	AיD: t1_vs_t0	AיD: t2_vs_t1	AhD: t2_vs_t0	Fermented: t1_vs_t0	Fermented: t2_vs_t1	Fermented: t2_vs_t0
ARTN	OID00526	Q5T4W7	Olink Target 96 Inflammation(v.3023)	filtered										X = included in analysis for this statistical comparison
Beta-NGF	OID00519	P01138	Olink Target 96 Inflammation(v.3023)	filtered
FGF-23	OID00507	Q9GZV9	Olink Target 96 Inflammation(v.3023)	filtered
FGF-5	OID00509	P12034	Olink Target 96 Inflammation(v.3023)	filtered
GDNF	OID00475	P39905	Olink Target 96 Inflammation(v.3023)	filtered
IL13	OID00525	P35225	Olink Target 96 Inflammation(v.3023)	filtered
IL2	OID00495	P60568	Olink Target 96 Inflammation(v.3023)	filtered
IL-20	OID00537	Q9NYY1	Olink Target 96 Inflammation(v.3023)	filtered
IL-20RA	OID00489	Q9UHF4	Olink Target 96 Inflammation(v.3023)	filtered
IL-24	OID00524	Q13007	Olink Target 96 Inflammation(v.3023)	filtered
IL-2RB	OID00492	P14784	Olink Target 96 Inflammation(v.3023)	filtered
IL33	OID00543	O95760	Olink Target 96 Inflammation(v.3023)	filtered
IL4	OID00546	P05112	Olink Target 96 Inflammation(v.3023)	filtered
IL5	OID00559	P05113	Olink Target 96 Inflammation(v.3023)	filtered
LIF	OID00547	P15018	Olink Target 96 Inflammation(v.3023)	filtered
MCP-3	OID00474	P80098	Olink Target 96 Inflammation(v.3023)	filtered
NRTN	OID00548	Q99748	Olink Target 96 Inflammation(v.3023)	filtered
SIRT2	OID00538	Q8IXJ6	Olink Target 96 Inflammation(v.3023)	filtered
TSLP	OID00497	Q969D9	Olink Target 96 Inflammation(v.3023)	filtered
ITGAM	OID01242	P11215	Olink Target 96 Cardiometabolic(v.3604)	filtered
LTBP2	OID01288	Q14767	Olink Target 96 Cardiometabolic(v.3604)	filtered
REG3A	OID01280	Q06141	Olink Target 96 Cardiometabolic(v.3604)	filtered
4E-BP1	OID00536	Q13541	Olink Target 96 Inflammation(v.3023)	kept				X		X	X	X
ADA	OID00560	P00813	Olink Target 96 Inflammation(v.3023)	kept				X		X
AXIN1	OID00487	O15169	Olink Target 96 Inflammation(v.3023)	kept			X	X		X
CASP-8	OID00550	Q14790	Olink Target 96 Inflammation(v.3023)	kept			X	X	X	X			X
CCL11	OID00505	P51671	Olink Target 96 Inflammation(v.3023)	kept
CCL19	OID00513	Q99731	Olink Target 96 Inflammation(v.3023)	kept
CCL20	OID00556	P78556	Olink Target 96 Inflammation(v.3023)	kept	X	X		X	X			X
CCL23	OID00530	P55773	Olink Target 96 Inflammation(v.3023)	kept				X		X
CCL25	OID00551	O15444	Olink Target 96 Inflammation(v.3023)	kept
CCL28	OID00539	Q9NRJ3	Olink Target 96 Inflammation(v.3023)	kept	X							X	X
CCL3	OID00532	P10147	Olink Target 96 Inflammation(v.3023)	kept
CCL4	OID00498	P13236	Olink Target 96 Inflammation(v.3023)	kept				X		X		X	X
CD244	OID00477	Q9BZW8	Olink Target 96 Inflammation(v.3023)	kept		X
CD40	OID00542	P25942	Olink Target 96 Inflammation(v.3023)	kept		X
CD5	OID00531	P06127	Olink Target 96 Inflammation(v.3023)	kept
CD6	OID00499	P30203	Olink Target 96 Inflammation(v.3023)	kept
CD8A	OID05124	P01732	Olink Target 96 Inflammation(v.3023)	kept
CDCP1	OID00476	Q9H5V8	Olink Target 96 Inflammation(v.3023)	kept
CSF-1	OID00562	P09603	Olink Target 96 Inflammation(v.3023)	kept		X	X	X	X
CST5	OID00491	P28325	Olink Target 96 Inflammation(v.3023)	kept
CX3CL1	OID00552	P78423	Olink Target 96 Inflammation(v.3023)	kept		X		X	X			X
CXCL1	OID00496	P09341	Olink Target 96 Inflammation(v.3023)	kept				X		X		X
CXCL10	OID00535	P02778	Olink Target 96 Inflammation(v.3023)	kept		X				X
CXCL11	OID00486	O14625	Olink Target 96 Inflammation(v.3023)	kept				X		X
CXCL5	OID00520	P42830	Olink Target 96 Inflammation(v.3023)	kept				X		X
CXCL6	OID00534	P80162	Olink Target 96 Inflammation(v.3023)	kept		X		X		X	X
CXCL9	OID00490	Q07325	Olink Target 96 Inflammation(v.3023)	kept	X	X
DNER	OID01213	Q8NFT8	Olink Target 96 Inflammation(v.3023)	kept						X
EN-RAGE	OID00541	P80511	Olink Target 96 Inflammation(v.3023)	kept				X		X
FGF-19	OID00545	O95750	Olink Target 96 Inflammation(v.3023)	kept				X	X		X		X
FGF-21	OID00512	Q9NSA1	Olink Target 96 Inflammation(v.3023)	kept
Flt3L	OID00533	P49771	Olink Target 96 Inflammation(v.3023)	kept		X
HGF	OID00522	P14210	Olink Target 96 Inflammation(v.3023)	kept						X		X
IFN-gamma	OID05547	P01579	Olink Target 96 Inflammation(v.3023)	kept		X	X			X
IL10	OID00528	P22301	Olink Target 96 Inflammation(v.3023)	kept		X
IL-10RA	OID00508	Q13651	Olink Target 96 Inflammation(v.3023)	kept
IL-10RB	OID00515	Q08334	Olink Target 96 Inflammation(v.3023)	kept		X	X
IL-12B	OID00523	P29460	Olink Target 96 Inflammation(v.3023)	kept		X
IL-15RA	OID00514	Q13261	Olink Target 96 Inflammation(v.3023)	kept	X
IL-17A	OID00485	Q16552	Olink Target 96 Inflammation(v.3023)	kept								X	X
IL-17C	OID00483	Q9P0M4	Olink Target 96 Inflammation(v.3023)	kept	X			X		X
IL18	OID00501	Q14116	Olink Target 96 Inflammation(v.3023)	kept
IL-18R1	OID00517	Q13478	Olink Target 96 Inflammation(v.3023)	kept		X	X
IL-1 alpha	OID00493	P01583	Olink Target 96 Inflammation(v.3023)	kept
IL-22 RA1	OID00516	Q8N6P7	Olink Target 96 Inflammation(v.3023)	kept		X	X
IL6	OID00482	P05231	Olink Target 96 Inflammation(v.3023)	kept						X	X		X
IL7	OID00478	P13232	Olink Target 96 Inflammation(v.3023)	kept
IL8	OID00471	P10145	Olink Target 96 Inflammation(v.3023)	kept	X			X		X	X
LAP TGF-beta-1	OID00480	P01137	Olink Target 96 Inflammation(v.3023)	kept	X			X
LIF-R	OID00511	P42702	Olink Target 96 Inflammation(v.3023)	kept	X	X
MCP-1	OID00484	P13500	Olink Target 96 Inflammation(v.3023)	kept		X
MCP-2	OID00549	P80075	Olink Target 96 Inflammation(v.3023)	kept	X			X		X
MCP-4	OID00504	Q99616	Olink Target 96 Inflammation(v.3023)	kept				X		X
MMP-1	OID00510	P03956	Olink Target 96 Inflammation(v.3023)	kept				X		X			X
MMP-10	OID00527	P09238	Olink Target 96 Inflammation(v.3023)	kept
NT-3	OID00554	P20783	Olink Target 96 Inflammation(v.3023)	kept
OPG	OID00479	O00300	Olink Target 96 Inflammation(v.3023)	kept		X		X
OSM	OID00494	P13725	Olink Target 96 Inflammation(v.3023)	kept	X			X		X			X
PD-L1	OID00518	Q9NZQ7	Olink Target 96 Inflammation(v.3023)	kept
SCF	OID00500	P21583	Olink Target 96 Inflammation(v.3023)	kept	X		X				X
SLAMF1	OID00502	Q13291	Olink Target 96 Inflammation(v.3023)	kept	X
ST1A1	OID00557	P50225	Olink Target 96 Inflammation(v.3023)	kept			X	X		X			X
STAMBP	OID00558	O95630	Olink Target 96 Inflammation(v.3023)	kept			X	X	X	X
TGF-alpha	OID00503	P01135	Olink Target 96 Inflammation(v.3023)	kept	X
TNF	OID05548	P01375	Olink Target 96 Inflammation(v.3023)	kept		X						X
TNFB	OID00561	P01374	Olink Target 96 Inflammation(v.3023)	kept				X		X
TNFRSF9	OID00553	Q07011	Olink Target 96 Inflammation(v.3023)	kept
TNFSF14	OID00506	O43557	Olink Target 96 Inflammation(v.3023)	kept				X		X
TRAIL	OID00488	P50591	Olink Target 96 Inflammation(v.3023)	kept	X	X
TRANCE	OID00521	O14788	Olink Target 96 Inflammation(v.3023)	kept
TWEAK	OID00555	O43508	Olink Target 96 Inflammation(v.3023)	kept	X	X				X
uPA	OID00481	P00749	Olink Target 96 Inflammation(v.3023)	kept	X	X
VEGFA	OID00472	P15692	Olink Target 96 Inflammation(v.3023)	kept		X				X
ANG	OID01226	P03950	Olink Target 96 Cardiometabolic(v.3604)	kept
ANGPTL3	OID01306	Q9Y5C1	Olink Target 96 Cardiometabolic(v.3604)	kept	X	X					X	X
AOC3	OID01294	Q16853	Olink Target 96 Cardiometabolic(v.3604)	kept
APOM	OID01221	O95445	Olink Target 96 Cardiometabolic(v.3604)	kept	X	X					X	X
C1QTNF1	OID01301	Q9BXJ1	Olink Target 96 Cardiometabolic(v.3604)	kept	X	X					X	X
C2	OID01233	P06681	Olink Target 96 Cardiometabolic(v.3604)	kept		X
CA1	OID01223	P00915	Olink Target 96 Cardiometabolic(v.3604)	kept	X		X	X	X	X
CA3	OID01235	P07451	Olink Target 96 Cardiometabolic(v.3604)	kept			X	X	X	X
CA4	OID01261	P22748	Olink Target 96 Cardiometabolic(v.3604)	kept
CCL14	OID01292	Q16627	Olink Target 96 Cardiometabolic(v.3604)	kept
CCL18	OID01276	P55774	Olink Target 96 Cardiometabolic(v.3604)	kept
CCL5	OID01246	P13501	Olink Target 96 Cardiometabolic(v.3604)	kept				X		X		X	X
CD46	OID01251	P15529	Olink Target 96 Cardiometabolic(v.3604)	kept		X					X
CD59	OID01248	P13987	Olink Target 96 Cardiometabolic(v.3604)	kept			X	X			X
CDH1	OID01245	P12830	Olink Target 96 Cardiometabolic(v.3604)	kept	X	X					X
CES1	OID01263	P23141	Olink Target 96 Cardiometabolic(v.3604)	kept					X	X	X	X
CFHR5	OID01302	Q9BXR6	Olink Target 96 Cardiometabolic(v.3604)	kept		X					X	X
CHL1	OID01216	O00533	Olink Target 96 Cardiometabolic(v.3604)	kept
CNDP1	OID01299	Q96KN2	Olink Target 96 Cardiometabolic(v.3604)	kept	X	X	X				X	X
COL18A1	OID01271	P39060	Olink Target 96 Cardiometabolic(v.3604)	kept	X	X					X	X
COMP	OID01274	P49747	Olink Target 96 Cardiometabolic(v.3604)	kept	X	X		X			X
CR2	OID01258	P20023	Olink Target 96 Cardiometabolic(v.3604)	kept
CRTAC1	OID01304	Q9NQ79	Olink Target 96 Cardiometabolic(v.3604)	kept
CST3	OID01225	P01034	Olink Target 96 Cardiometabolic(v.3604)	kept		X
DEFA1	OID01277	P59665	Olink Target 96 Cardiometabolic(v.3604)	kept				X		X
DPP4	OID01266	P27487	Olink Target 96 Cardiometabolic(v.3604)	kept
EFEMP1	OID01281	Q12805	Olink Target 96 Cardiometabolic(v.3604)	kept	X	X		X			X
ENG	OID01254	P17813	Olink Target 96 Cardiometabolic(v.3604)	kept
F11	OID01227	P03951	Olink Target 96 Cardiometabolic(v.3604)	kept
F7	OID01239	P08709	Olink Target 96 Cardiometabolic(v.3604)	kept	X	X					X	X
FAP	OID01282	Q12884	Olink Target 96 Cardiometabolic(v.3604)	kept	X					X	X
FCGR2A	OID01244	P12318	Olink Target 96 Cardiometabolic(v.3604)	kept
FCGR3B	OID01219	O75015	Olink Target 96 Cardiometabolic(v.3604)	kept
FCN2	OID01290	Q15485	Olink Target 96 Cardiometabolic(v.3604)	kept
FETUB	OID01305	Q9UGM5	Olink Target 96 Cardiometabolic(v.3604)	kept	X	X		X
GAS6	OID01286	Q14393	Olink Target 96 Cardiometabolic(v.3604)	kept				X			X
GNLY	OID01262	P22749	Olink Target 96 Cardiometabolic(v.3604)	kept				X		X	X
GP1BA	OID01234	P07359	Olink Target 96 Cardiometabolic(v.3604)	kept
ICAM1	OID01230	P05362	Olink Target 96 Cardiometabolic(v.3604)	kept		X
ICAM3	OID01267	P32942	Olink Target 96 Cardiometabolic(v.3604)	kept
IGFBP3	OID01255	P17936	Olink Target 96 Cardiometabolic(v.3604)	kept		X
IGFBP6	OID01264	P24592	Olink Target 96 Cardiometabolic(v.3604)	kept	X	X					X		X
IGLC2	OID01240	P0DOY2	Olink Target 96 Cardiometabolic(v.3604)	kept
IL7R	OID01253	P16871	Olink Target 96 Cardiometabolic(v.3604)	kept		X
KIT	OID01241	P10721	Olink Target 96 Cardiometabolic(v.3604)	kept
LCN2	OID01278	P80188	Olink Target 96 Cardiometabolic(v.3604)	kept				X		X
LILRB1	OID01297	Q8NHL6	Olink Target 96 Cardiometabolic(v.3604)	kept
LILRB2	OID01296	Q8N423	Olink Target 96 Cardiometabolic(v.3604)	kept
LILRB5	OID01220	O75023	Olink Target 96 Cardiometabolic(v.3604)	kept
LYVE1	OID01307	Q9Y5Y7	Olink Target 96 Cardiometabolic(v.3604)	kept
MBL2	OID01243	P11226	Olink Target 96 Cardiometabolic(v.3604)	kept
MEGF9	OID01303	Q9H1U4	Olink Target 96 Cardiometabolic(v.3604)	kept		X				X
MET	OID01238	P08581	Olink Target 96 Cardiometabolic(v.3604)	kept
MFAP5	OID01285	Q13361	Olink Target 96 Cardiometabolic(v.3604)	kept	X	X					X
NCAM1	OID01247	P13591	Olink Target 96 Cardiometabolic(v.3604)	kept
NID1	OID01250	P14543	Olink Target 96 Cardiometabolic(v.3604)	kept	X	X					X	X
NOTCH1	OID01273	P46531	Olink Target 96 Cardiometabolic(v.3604)	kept		X
NRP1	OID01217	O14786	Olink Target 96 Cardiometabolic(v.3604)	kept		X		X	X
OSMR	OID01300	Q99650	Olink Target 96 Cardiometabolic(v.3604)	kept
PAM	OID01256	P19021	Olink Target 96 Cardiometabolic(v.3604)	kept	X	X					X	X
PCOLCE	OID01289	Q15113	Olink Target 96 Cardiometabolic(v.3604)	kept	X	X		X
PLA2G7	OID01283	Q13093	Olink Target 96 Cardiometabolic(v.3604)	kept
PLTP	OID01275	P55058	Olink Target 96 Cardiometabolic(v.3604)	kept
PLXNB2	OID01218	O15031	Olink Target 96 Cardiometabolic(v.3604)	kept
PRCP	OID01272	P42785	Olink Target 96 Cardiometabolic(v.3604)	kept							X
PROC	OID01228	P04070	Olink Target 96 Cardiometabolic(v.3604)	kept	X	X						X
PRSS2	OID01236	P07478	Olink Target 96 Cardiometabolic(v.3604)	kept							X
PTPRS	OID01284	Q13332	Olink Target 96 Cardiometabolic(v.3604)	kept
QPCT	OID01293	Q16769	Olink Target 96 Cardiometabolic(v.3604)	kept		X
REG1A	OID01231	P05451	Olink Target 96 Cardiometabolic(v.3604)	kept							X	X
SAA4	OID01269	P35542	Olink Target 96 Cardiometabolic(v.3604)	kept	X	X
SELL	OID01249	P14151	Olink Target 96 Cardiometabolic(v.3604)	kept
SERPINA5	OID01229	P05154	Olink Target 96 Cardiometabolic(v.3604)	kept		X			X	X
SERPINA7	OID01232	P05543	Olink Target 96 Cardiometabolic(v.3604)	kept
SOD1	OID01222	P00441	Olink Target 96 Cardiometabolic(v.3604)	kept	X		X	X		X	X
SPARCL1	OID01287	Q14515	Olink Target 96 Cardiometabolic(v.3604)	kept	X				X	X	X	X
ST6GAL1	OID01252	P15907	Olink Target 96 Cardiometabolic(v.3604)	kept								X
TCN2	OID01259	P20062	Olink Target 96 Cardiometabolic(v.3604)	kept
TGFBI	OID01291	Q15582	Olink Target 96 Cardiometabolic(v.3604)	kept	X	X					X	X
TGFBR3	OID01279	Q03167	Olink Target 96 Cardiometabolic(v.3604)	kept	X				X	X	X	X
THBS4	OID01268	P35443	Olink Target 96 Cardiometabolic(v.3604)	kept	X	X	X	X
TIE1	OID01270	P35590	Olink Target 96 Cardiometabolic(v.3604)	kept				X
TIMD4	OID01298	Q96H15	Olink Target 96 Cardiometabolic(v.3604)	kept		X
TIMP1	OID01224	P01033	Olink Target 96 Cardiometabolic(v.3604)	kept		X				X		X
TNC	OID01265	P24821	Olink Target 96 Cardiometabolic(v.3604)	kept
TNXB	OID01260	P22105	Olink Target 96 Cardiometabolic(v.3604)	kept	X
UMOD	OID01237	P07911	Olink Target 96 Cardiometabolic(v.3604)	kept
VASN	OID01295	Q6EMK4	Olink Target 96 Cardiometabolic(v.3604)	kept	X	X		X		X	X
VCAM1	OID01257	P19320	Olink Target 96 Cardiometabolic(v.3604)	kept
The table depicts which proteins were kept or excluded following quality control (QC, “filtered_in_QC”). To decrease the load of multiple-testing, the proteins further tested in the differential analysis test showed more than 5% of variance explained by the study time-point (considering time-point, age, BMI, physical activity level and participant as variables in the equation), with the informati…

## Sheet: Table S7., olink DAP
Supplementary Table S7: Differential analysis results of proteins, Olink data
protein	AveExpr	t	P.Value	adj.P.Val	adj.P.Val.signif	comparison	log2FC2	regulation	panel	DAP_in_ctr_direction	Diet
CNDP1	2.60886	-7.04706	3.52023e-07	1.4785e-05	****	t1_vs_t0	0.611271	up	cardiometabo	ns	Switch to Western Diet
THBS4	4.92202	-5.67501	8.89214e-06	0.000186735	***	t1_vs_t0	0.649613	up	cardiometabo	ns	Switch to Western Diet
ANGPTL3	6.12105	-4.7845	7.96954e-05	0.00105799	**	t1_vs_t0	0.490676	up	cardiometabo	ns	Switch to Western Diet
MFAP5	1.949	-4.6903	0.000100761	0.00105799	**	t1_vs_t0	0.38058	up	cardiometabo	ns	Switch to Western Diet
TWEAK	8.72053	-4.30729	0.00026185	0.00219954	**	t1_vs_t0	0.241316	up	inflammation	ns	Switch to Western Diet
COMP	8.01108	-4.05161	0.000494965	0.00296979	**	t1_vs_t0	0.355308	up	cardiometabo	ns	Switch to Western Diet
F7	4.38378	-4.0626	0.000481631	0.00296979	**	t1_vs_t0	0.30797	up	cardiometabo	ns	Switch to Western Diet
CDH1	3.18349	-3.77182	0.000989953	0.00519725	**	t1_vs_t0	0.296905	up	cardiometabo	ns	Switch to Western Diet
CCL20	9.16879	-3.43453	0.00226134	0.00949765	**	t1_vs_t0	0.779081	up	inflammation	ns	Switch to Western Diet
IL-15RA	2.42803	-3.4383	0.00224072	0.00949765	**	t1_vs_t0	0.177177	up	inflammation	ns	Switch to Western Diet
NID1	4.44149	-3.13809	0.0046119	0.0176091	*	t1_vs_t0	0.266623	up	cardiometabo	ns	Switch to Western Diet
TGF-alpha	3.37803	-2.9444	0.00727949	0.0254782	*	t1_vs_t0	0.204292	up	inflammation	ns	Switch to Western Diet
TGFBR3	3.26466	-2.86461	0.00876307	0.0283115	*	t1_vs_t0	0.364144	up	cardiometabo	ns	Switch to Western Diet
uPA	10.4101	-2.82298	0.00964716	0.0289415	*	t1_vs_t0	0.149224	up	inflammation	ns	Switch to Western Diet
PAM	1.92731	-2.75278	0.0113331	0.0317326	*	t1_vs_t0	0.251849	up	cardiometabo	ns	Switch to Western Diet
PCOLCE	6.19489	-2.69254	0.012998	0.0341197	*	t1_vs_t0	0.234596	up	cardiometabo	ns	Switch to Western Diet
FAP	5.20589	-2.60848	0.0157097	0.0360835	*	t1_vs_t0	0.17193	up	cardiometabo	ns	Switch to Western Diet
IGFBP6	6.00204	-2.59182	0.0163067	0.0360835	*	t1_vs_t0	0.209904	up	cardiometabo	ns	Switch to Western Diet
SPARCL1	3.43574	-2.56838	0.0171826	0.0360835	*	t1_vs_t0	0.19809	up	cardiometabo	ns	Switch to Western Diet
APOM	6.92306	-2.53385	0.0185533	0.0369371	*	t1_vs_t0	0.21509	up	cardiometabo	ns	Switch to Western Diet
TRAIL	7.96317	-2.51491	0.019348	0.0369371	*	t1_vs_t0	0.215294	up	inflammation	ns	Switch to Western Diet
LIF-R	4.54305	-2.38514	0.0257014	0.0469329	*	t1_vs_t0	0.14117	up	inflammation	ns	Switch to Western Diet
EFEMP1	5.63254	-2.36271	0.0269775	0.0472105	*	t1_vs_t0	0.17926	up	cardiometabo	ns	Switch to Western Diet
FETUB	3.66534	-2.34102	0.0282672	0.0474889	*	t1_vs_t0	0.287258	up	cardiometabo	ns	Switch to Western Diet
SAA4	5.23626	-2.30085	0.0308054	0.0479194	*	t1_vs_t0	0.332123	up	cardiometabo	ns	Switch to Western Diet
TGFBI	8.6537	-2.31294	0.0300203	0.0479194	*	t1_vs_t0	0.214999	up	cardiometabo	ns	Switch to Western Diet
SOD1	0.453311	2.49508	0.0169349	0.0360835	*	t1_vs_t0	-0.281871	down	cardiometabo	ns	Switch to Western Diet
IL8	4.08547	-2.21834	0.0366838	0.0550258	ns	t1_vs_t0	0.362728	ns	inflammation	ns	Switch to Western Diet
MCP-2	9.90476	-2.1746	0.0401983	0.0582182	ns	t1_vs_t0	0.167573	ns	inflammation	ns	Switch to Western Diet
PROC	4.90484	-2.13424	0.0437079	0.0611911	ns	t1_vs_t0	0.304938	ns	cardiometabo	ns	Switch to Western Diet
TNXB	2.13687	-2.07497	0.049363	0.0668789	ns	t1_vs_t0	0.152833	ns	cardiometabo	ns	Switch to Western Diet
CXCL9	7.5613	-2.02831	0.0542648	0.0712226	ns	t1_vs_t0	0.57064	ns	inflammation	ns	Switch to Western Diet
C1QTNF1	4.40213	-1.99154	0.0584291	0.0721771	ns	t1_vs_t0	0.258907	ns	cardiometabo	ns	Switch to Western Diet
SCF	10.0012	2.0062	0.0567363	0.0721771	ns	t1_vs_t0	-0.123389	ns	inflammation	ns	Switch to Western Diet
LAP.TGF-beta-1	7.85637	-1.94953	0.0635301	0.0762361	ns	t1_vs_t0	0.225851	ns	inflammation	ns	Switch to Western Diet
SLAMF1	3.28094	-1.9211	0.0672012	0.0784014	ns	t1_vs_t0	0.176969	ns	inflammation	ns	Switch to Western Diet
CCL28	3.08766	-1.89646	0.0705318	0.0800632	ns	t1_vs_t0	0.135899	ns	inflammation	ns	Switch to Western Diet
COL18A1	3.65583	-1.86734	0.074652	0.0823388	ns	t1_vs_t0	0.211177	ns	cardiometabo	ns	Switch to Western Diet
IL-17C	3.78136	-1.84194	0.0784179	0.0823388	ns	t1_vs_t0	0.220476	ns	inflammation	ns	Switch to Western Diet
OSM	5.00964	-1.81534	0.0771676	0.0823388	ns	t1_vs_t0	0.272614	ns	inflammation	ns	Switch to Western Diet
CA1	7.80598	1.79963	0.0850549	0.0871294	ns	t1_vs_t0	-0.188833	ns	cardiometabo	ns	Switch to Western Diet
VASN	2.02103	-1.76678	0.0905368	0.0905368	ns	t1_vs_t0	0.155341	ns	cardiometabo	ns	Switch to Western Diet
CASP-8	3.66066	-3.96554	0.000623724	0.00498979	**	t2_vs_t0	0.495764	up	inflammation	ns	Switch to Western Diet
THBS4	4.7795	-4.12581	0.000419608	0.00498979	**	t2_vs_t0	0.367634	up	cardiometabo	ns	Switch to Western Diet
ST1A1	2.67322	-3.06188	0.00557188	0.0222875	*	t2_vs_t0	0.757384	up	inflammation	ns	Switch to Western Diet
SOD1	0.399586	3.28708	0.00326342	0.0174049	*	t2_vs_t0	-0.371106	down	cardiometabo	ns	Switch to Western Diet
AXIN1	2.63557	-2.259	0.0295896	0.0654099	ns	t2_vs_t0	0.559013	ns	inflammation	ns	Switch to Western Diet
CA1	7.77563	2.28349	0.0320812	0.0654099	ns	t2_vs_t0	-0.263505	ns	cardiometabo	ns	Switch to Western Diet
CA3	2.20282	2.26719	0.0332087	0.0654099	ns	t2_vs_t0	-0.186561	ns	cardiometabo	ns	Switch to Western Diet
CNDP1	2.39541	-2.38105	0.0260359	0.0654099	ns	t2_vs_t0	0.221184	ns	cardiometabo	ns	Switch to Western Diet
IL-22.RA1	2.4041	2.21851	0.0367931	0.0654099	ns	t2_vs_t0	-0.207277	ns	inflammation	ns	Switch to Western Diet
CD59	0.322442	2.10219	0.0468215	0.0713962	ns	t2_vs_t0	-0.185774	ns	cardiometabo	ns	Switch to Western Diet
IL-10RB	7.82302	1.99119	0.0535472	0.0713962	ns	t2_vs_t0	-0.198515	ns	inflammation	ns	Switch to Western Diet
IL-18R1	8.59655	2.0711	0.0498883	0.0713962	ns	t2_vs_t0	-0.225803	ns	inflammation	ns	Switch to Western Diet
STAMBP	5.54298	-1.80503	0.0788476	0.0970432	ns	t2_vs_t0	0.198477	ns	inflammation	ns	Switch to Western Diet
IFN-gamma	6.71367	1.71335	0.0946425	0.108163	ns	t2_vs_t0	-0.392843	ns	inflammation	ns	Switch to Western Diet
CSF-1	10.1708	1.67846	0.106953	0.114083	ns	t2_vs_t0	-0.131633	ns	inflammation	ns	Switch to Western Diet
SCF	10.0004	1.61244	0.114987	0.114987	ns	t2_vs_t0	-0.108493	ns	inflammation	ns	Switch to Western Diet
NRP1	1.51782	-3.86875	0.000773295	0.00434259	**	t2_vs_t1	0.204231	up	cardiometabo	ns	Switch to Western Diet
ANGPTL3	6.09501	5.63472	9.62431e-06	0.000548586	***	t2_vs_t1	-0.504366	down	cardiometabo	ns	Switch to Western Diet
CNDP1	2.7125	5.09295	3.65215e-05	0.000892344	***	t2_vs_t1	-0.368998	down	cardiometabo	ns	Switch to Western Diet
FETUB	3.59048	4.99167	4.69655e-05	0.000892344	***	t2_vs_t1	-0.390782	down	cardiometabo	ns	Switch to Western Diet
MFAP5	1.98468	4.33958	0.000239179	0.0034083	**	t2_vs_t1	-0.302181	down	cardiometabo	ns	Switch to Western Diet
COMP	8.03539	4.20073	0.000338364	0.00385735	**	t2_vs_t1	-0.276768	down	cardiometabo	ns	Switch to Western Diet
CST3	6.5423	3.86496	0.000780597	0.00434259	**	t2_vs_t1	-0.262382	down	cardiometabo	ns	Switch to Western Diet
IGFBP3	5.20747	3.88765	0.000737875	0.00434259	**	t2_vs_t1	-0.285277	down	cardiometabo	ns	Switch to Western Diet
IGFBP6	5.95583	3.83631	0.000838043	0.00434259	**	t2_vs_t1	-0.288076	down	cardiometabo	ns	Switch to Western Diet
LIF-R	4.49719	3.86597	0.00077866	0.00434259	**	t2_vs_t1	-0.206841	down	inflammation	ns	Switch to Western Diet
TIMD4	4.09638	3.93558	0.000655085	0.00434259	**	t2_vs_t1	-0.280217	down	cardiometabo	ns	Switch to Western Diet
CDH1	3.19533	3.75751	0.00101845	0.00483765	**	t2_vs_t1	-0.281939	down	cardiometabo	ns	Switch to Western Diet
THBS4	5.08703	3.68474	0.00121874	0.00534371	**	t2_vs_t1	-0.247188	down	cardiometabo	ns	Switch to Western Diet
IL7R	3.50245	3.65301	0.00131777	0.00536521	**	t2_vs_t1	-0.287635	down	cardiometabo	ns	Switch to Western Diet
PAM	1.91629	3.58383	0.00156187	0.0059351	**	t2_vs_t1	-0.250175	down	cardiometabo	ns	Switch to Western Diet
TGFBI	8.61684	3.52644	0.00179755	0.00640378	**	t2_vs_t1	-0.28955	down	cardiometabo	ns	Switch to Western Diet
PROC	4.86211	3.41199	0.00237591	0.00796627	**	t2_vs_t1	-0.343509	down	cardiometabo	ns	Switch to Western Diet
SERPINA5	9.03566	3.38631	0.00252871	0.0080076	**	t2_vs_t1	-0.229357	down	cardiometabo	ns	Switch to Western Diet
F7	4.43777	3.28202	0.00325363	0.0097609	**	t2_vs_t1	-0.190064	down	cardiometabo	ns	Switch to Western Diet
PCOLCE	6.19803	3.12287	0.00476207	0.0135719	*	t2_vs_t1	-0.20571	down	cardiometabo	ns	Switch to Western Diet
APOM	6.91628	3.03696	0.00583686	0.0151393	*	t2_vs_t1	-0.238751	down	cardiometabo	ns	Switch to Western Diet
TRAIL	7.95837	3.01764	0.00610884	0.0151393	*	t2_vs_t1	-0.196743	down	inflammation	ns	Switch to Western Diet
uPA	10.371	2.90178	0.00606494	0.0151393	*	t2_vs_t1	-0.227723	down	inflammation	ns	Switch to Western Diet
COL18A1	3.63913	2.98805	0.00654907	0.015554	*	t2_vs_t1	-0.203002	down	cardiometabo	ns	Switch to Western Diet
C2	6.80435	2.9202	0.00767601	0.0160393	*	t2_vs_t1	-0.146956	down	cardiometabo	ns	Switch to Western Diet
OPG	10.213	2.909	0.00787896	0.0160393	*	t2_vs_t1	-0.254652	down	inflammation	ns	Switch to Western Diet
SAA4	5.23481	2.95474	0.00708092	0.0160393	*	t2_vs_t1	-0.218032	down	cardiometabo	ns	Switch to Western Diet
VEGFA	10.9941	2.93478	0.00741928	0.0160393	*	t2_vs_t1	-0.248852	down	inflammation	ns	Switch to Western Diet
MCP-1	11.4159	2.74465	0.00910039	0.017887	*	t2_vs_t1	-0.402511	down	inflammation	ns	Switch to Western Diet
TWEAK	8.71508	2.83194	0.00942078	0.0178995	*	t2_vs_t1	-0.262021	down	inflammation	ns	Switch to Western Diet
IL-22.RA1	2.41783	2.80537	0.0100161	0.0184166	*	t2_vs_t1	-0.205035	down	inflammation	ns	Switch to Western Diet
IL-12B	7.16178	2.78737	0.0104392	0.0185949	*	t2_vs_t1	-0.314952	down	inflammation	ns	Switch to Western Diet
IFN-gamma	6.85012	2.76536	0.01098	0.0189655	*	t2_vs_t1	-0.625067	down	inflammation	ns	Switch to Western Diet
C1QTNF1	4.4007	2.64126	0.0145578	0.0244057	*	t2_vs_t1	-0.19643	down	cardiometabo	ns	Switch to Western Diet
ICAM1	6.53669	2.57248	0.0169868	0.0268958	*	t2_vs_t1	-0.158474	down	cardiometabo	ns	Switch to Western Diet
VASN	2.00856	2.57813	0.0167737	0.0268958	*	t2_vs_t1	-0.154616	down	cardiometabo	ns	Switch to Western Diet
CSF-1	10.19	2.54012	0.0182561	0.0281242	*	t2_vs_t1	-0.162857	down	inflammation	ns	Switch to Western Diet
NID1	4.4629	2.49928	0.0199843	0.0299765	*	t2_vs_t1	-0.207475	down	cardiometabo	ns	Switch to Western Diet
CXCL9	7.58497	2.40154	0.0247562	0.0361821	*	t2_vs_t1	-0.462959	down	inflammation	ns	Switch to Western Diet
Flt3L	9.31301	2.3353	0.0285659	0.0407065	*	t2_vs_t1	-0.239589	down	inflammation	ns	Switch to Western Diet
IL10	4.25802	2.30338	0.0305884	0.0408222	*	t2_vs_t1	-0.234902	down	inflammation	ns	Switch to Western Diet
TIMP1	5.63127	2.30021	0.0307957	0.0408222	*	t2_vs_t1	-0.138951	down	cardiometabo	ns	Switch to Western Diet
TNF	4.6338	2.30878	0.030237	0.0408222	*	t2_vs_t1	-0.217684	down	inflammation	ns	Switch to Western Diet
EFEMP1	5.6656	2.27981	0.0321639	0.0416669	*	t2_vs_t1	-0.095168	down	cardiometabo	ns	Switch to Western Diet
CCL20	9.24139	2.22418	0.0361821	0.0458306	*	t2_vs_t1	-0.551382	down	inflammation	ns	Switch to Western Diet
IL-10RB	7.80802	2.19912	0.0381372	0.0467151	*	t2_vs_t1	-0.154119	down	inflammation	ns	Switch to Western Diet
MEGF9	4.0569	2.19435	0.0385195	0.0467151	*	t2_vs_t1	-0.152007	down	cardiometabo	ns	Switch to Western Diet
CD46	3.50418	2.1691	0.0406046	0.048218	*	t2_vs_t1	-0.109099	down	cardiometabo	ns	Switch to Western Diet
CD40	11.3928	2.08964	0.0478451	0.0556565	ns	t2_vs_t1	-0.134616	ns	inflammation	ns	Switch to Western Diet
IL-18R1	8.56429	2.0575	0.0510881	0.0570985	ns	t2_vs_t1	-0.179836	ns	inflammation	ns	Switch to Western Diet
QPCT	-0.194177	2.06042	0.0507859	0.0570985	ns	t2_vs_t1	-0.13509	ns	cardiometabo	ns	Switch to Western Diet
CFHR5	7.89769	2.00628	0.0566638	0.0621122	ns	t2_vs_t1	-0.163173	ns	cardiometabo	ns	Switch to Western Diet
CXCL10	9.7732	1.96955	0.0609875	0.0650038	ns	t2_vs_t1	-0.306228	ns	inflammation	ns	Switch to Western Diet
NOTCH1	3.52268	1.96468	0.0615825	0.0650038	ns	t2_vs_t1	-0.0923416	ns	cardiometabo	ns	Switch to Western Diet
CXCL6	8.35327	1.84099	0.0732173	0.0758797	ns	t2_vs_t1	-0.426471	ns	inflammation	ns	Switch to Western Diet
CD244	6.90705	1.82926	0.0749917	0.0763309	ns	t2_vs_t1	-0.151735	ns	inflammation	ns	Switch to Western Diet
CX3CL1	4.7918	1.6645	0.104004	0.104004	ns	t2_vs_t1	-0.201109	ns	inflammation	ns	Switch to Western Diet
NRP1	1.74469	-3.88788	0.000712346	0.00248974	**	t1_vs_t0	0.277141	up	cardiometabo	ns	Switch to African heritage Diet
CCL23	10.3314	-3.52495	0.00175695	0.00483162	**	t1_vs_t0	0.2908	up	inflammation	ns	Switch to African heritage Diet
CX3CL1	5.12976	-3.49442	0.00189419	0.00490261	**	t1_vs_t0	0.241258	up	inflammation	ns	Switch to African heritage Diet
COMP	8.15246	-3.09007	0.00505474	0.0111204	*	t1_vs_t0	0.25019	up	cardiometabo	ns	Switch to African heritage Diet
OPG	10.0742	-2.45215	0.0219633	0.0333236	*	t1_vs_t0	0.152673	up	inflammation	ns	Switch to African heritage Diet
FETUB	3.75492	-2.2687	0.0326916	0.0435888	*	t1_vs_t0	0.256763	up	cardiometabo	ns	Switch to African heritage Diet
CXCL1	8.93412	7.41203	1.28847e-07	5.66926e-06	****	t1_vs_t0	-1.39921	down	inflammation	ns	Switch to African heritage Diet
CXCL5	10.209	6.99444	3.3616e-07	7.39553e-06	****	t1_vs_t0	-1.51005	down	inflammation	ns	Switch to African heritage Diet
CXCL6	8.61582	6.11089	2.74586e-06	4.02727e-05	****	t1_vs_t0	-0.942422	down	inflammation	ns	Switch to African heritage Diet
CCL5	4.76448	5.28369	2.1137e-05	0.000230092	***	t1_vs_t0	-0.881917	down	cardiometabo	ns	Switch to African heritage Diet
FGF-19	9.49924	5.19874	2.61468e-05	0.000230092	***	t1_vs_t0	-1.23855	down	inflammation	ns	Switch to African heritage Diet
IL8	4.01273	4.79641	7.19686e-05	0.00052777	***	t1_vs_t0	-0.812223	down	inflammation	ns	Switch to African heritage Diet
CXCL11	7.67499	4.23409	0.000298093	0.00163951	**	t1_vs_t0	-0.453293	down	inflammation	ns	Switch to African heritage Diet
MCP-2	9.74786	4.2704	0.000271983	0.00163951	**	t1_vs_t0	-0.348795	down	inflammation	ns	Switch to African heritage Diet
TNFSF14	4.82447	4.02768	0.00050151	0.00245183	**	t1_vs_t0	-0.493007	down	inflammation	ns	Switch to African heritage Diet
CASP-8	4.00215	3.91677	0.00066259	0.00248974	**	t1_vs_t0	-0.74078	down	inflammation	ns	Switch to African heritage Diet
ST1A1	2.32096	3.94678	0.000614545	0.00248974	**	t1_vs_t0	-0.883843	down	inflammation	ns	Switch to African heritage Diet
STAMBP	5.76643	3.87506	0.000735604	0.00248974	**	t1_vs_t0	-0.671791	down	inflammation	ns	Switch to African heritage Diet
4E-BP1	8.2517	3.73761	0.00103696	0.00324515	**	t1_vs_t0	-0.92312	down	inflammation	ns	Switch to African heritage Diet
CA1	8.03761	3.71162	0.0011063	0.00324515	**	t1_vs_t0	-0.782707	down	cardiometabo	ns	Switch to African heritage Diet
MCP-4	12.9917	3.28431	0.00316623	0.00773966	**	t1_vs_t0	-0.343502	down	inflammation	ns	Switch to African heritage Diet
MMP-1	13.305	3.1849	0.0040265	0.00932453	**	t1_vs_t0	-0.399693	down	inflammation	ns	Switch to African heritage Diet
DEFA1	1.52852	2.92674	0.00552545	0.0115771	*	t1_vs_t0	-0.41161	down	cardiometabo	ns	Switch to African heritage Diet
GNLY	2.10863	3.01621	0.00602597	0.0120519	*	t1_vs_t0	-0.26871	down	cardiometabo	ns	Switch to African heritage Diet
IL-17C	4.10283	2.96767	0.00675912	0.0123917	*	t1_vs_t0	-0.363875	down	inflammation	ns	Switch to African heritage Diet
OSM	4.53204	2.96915	0.00673558	0.0123917	*	t1_vs_t0	-0.419942	down	inflammation	ns	Switch to African heritage Diet
ADA	7.06185	2.78021	0.0104708	0.0184287	*	t1_vs_t0	-0.212467	down	inflammation	ns	Switch to African heritage Diet
SOD1	0.673069	2.66018	0.0110371	0.0186781	*	t1_vs_t0	-0.499128	down	cardiometabo	ns	Switch to African heritage Diet
CCL4	7.03524	2.56426	0.0171193	0.0278981	*	t1_vs_t0	-0.268836	down	inflammation	ns	Switch to African heritage Diet
LAP.TGF-beta-1	7.64816	2.47121	0.0210589	0.0330926	*	t1_vs_t0	-0.214853	down	inflammation	ns	Switch to African heritage Diet
CCL20	8.58452	2.3571	0.0231921	0.0340151	*	t1_vs_t0	-0.529639	down	inflammation	ns	Switch to African heritage Diet
AXIN1	2.74126	2.37489	0.0260094	0.0369166	*	t1_vs_t0	-0.250191	down	inflammation	ns	Switch to African heritage Diet
CA3	2.31067	2.35668	0.0270575	0.0372041	*	t1_vs_t0	-0.283694	down	cardiometabo	ns	Switch to African heritage Diet
EN-RAGE	3.78819	2.24466	0.0344073	0.044527	*	t1_vs_t0	-0.338119	down	inflammation	ns	Switch to African heritage Diet
THBS4	5.22049	-2.11307	0.0453279	0.0569836	ns	t1_vs_t0	0.211302	ns	cardiometabo	ns	Switch to African heritage Diet
TNFB	5.53996	2.04052	0.0525971	0.0642854	ns	t1_vs_t0	-0.135037	ns	inflammation	ns	Switch to African heritage Diet
EFEMP1	5.95745	-1.92626	0.0661562	0.0766019	ns	t1_vs_t0	0.169296	ns	cardiometabo	ns	Switch to African heritage Diet
LCN2	2.02985	1.92827	0.0658927	0.0766019	ns	t1_vs_t0	-0.155884	ns	cardiometabo	ns	Switch to African heritage Diet
CD59	0.571198	-1.82502	0.0806371	0.0909752	ns	t1_vs_t0	0.150507	ns	cardiometabo	ns	Switch to African heritage Diet
GAS6	4.84463	-1.78379	0.0872768	0.0960044	ns	t1_vs_t0	0.166329	ns	cardiometabo	ns	Switch to African heritage Diet
PCOLCE	6.15369	-1.75912	0.0914722	0.0981652	ns	t1_vs_t0	0.173053	ns	cardiometabo	ns	Switch to African heritage Diet
VASN	2.18009	-1.70272	0.0960667	0.100641	ns	t1_vs_t0	0.150614	ns	cardiometabo	ns	Switch to African heritage Diet
TIE1	1.90399	-1.71574	0.0992651	0.101574	ns	t1_vs_t0	0.13228	ns	cardiometabo	ns	Switch to African heritage Diet
CSF-1	10.5163	-1.54736	0.135037	0.135037	ns	t1_vs_t0	0.100757	ns	inflammation	ns	Switch to African heritage Diet
TGFBR3	4.07995	-4.70423	9.43804e-05	0.000405836	***	t2_vs_t0	0.59171	up	cardiometabo	ns	Switch to African heritage Diet
CES1	2.40615	-3.47937	0.00199981	0.00409486	**	t2_vs_t0	0.33204	up	cardiometabo	ns	Switch to African heritage Diet
DNER	9.68447	-3.08223	0.00521353	0.00862238	**	t2_vs_t0	0.120163	up	inflammation	ns	Switch to African heritage Diet
CCL23	10.2968	-2.85072	0.00897837	0.012869	*	t2_vs_t0	0.200654	up	inflammation	ns	Switch to African heritage Diet
TWEAK	8.69767	-2.8244	0.00954245	0.0132363	*	t2_vs_t0	0.165802	up	inflammation	ns	Switch to African heritage Diet
SPARCL1	3.79246	-2.52831	0.0186792	0.0229701	*	t2_vs_t0	0.222397	up	cardiometabo	ns	Switch to African heritage Diet
MEGF9	4.07835	-2.33369	0.0285908	0.0332271	*	t2_vs_t0	0.165707	up	cardiometabo	ns	Switch to African heritage Diet
CA1	7.80054	6.00388	3.81102e-06	6.70735e-05	****	t2_vs_t0	-1.24066	down	cardiometabo	ns	Switch to African heritage Diet
CASP-8	3.79096	5.91902	4.67955e-06	6.70735e-05	****	t2_vs_t0	-1.17034	down	inflammation	ns	Switch to African heritage Diet
CCL5	4.70431	6.29602	1.89083e-06	6.70735e-05	****	t2_vs_t0	-1.00472	down	cardiometabo	down	Switch to African heritage Diet
CXCL5	10.3244	5.41968	1.58822e-05	0.000127214	***	t2_vs_t0	-1.29739	down	inflammation	ns	Switch to African heritage Diet
MMP-1	13.1979	5.37465	1.77509e-05	0.000127214	***	t2_vs_t0	-0.604027	down	inflammation	ns	Switch to African heritage Diet
STAMBP	5.64015	5.47641	1.38081e-05	0.000127214	***	t2_vs_t0	-0.918713	down	inflammation	ns	Switch to African heritage Diet
ST1A1	2.20136	4.93737	5.26557e-05	0.000323456	***	t2_vs_t0	-1.13468	down	inflammation	ns	Switch to African heritage Diet
CXCL11	7.67307	4.77003	8.00352e-05	0.000405836	***	t2_vs_t0	-0.514751	down	inflammation	ns	Switch to African heritage Diet
CXCL6	8.73956	4.70721	9.36797e-05	0.000405836	***	t2_vs_t0	-0.73729	down	inflammation	ns	Switch to African heritage Diet
MCP-2	9.73124	4.66251	0.000104793	0.000409644	***	t2_vs_t0	-0.389534	down	inflammation	ns	Switch to African heritage Diet
CXCL1	9.18895	4.54519	0.000140647	0.000465218	***	t2_vs_t0	-0.886975	down	inflammation	ns	Switch to African heritage Diet
OSM	4.40005	4.55474	0.000137314	0.000465218	***	t2_vs_t0	-0.70253	down	inflammation	ns	Switch to African heritage Diet
IL8	4.03589	4.26775	0.000282125	0.000808759	***	t2_vs_t0	-0.7589	down	inflammation	ns	Switch to African heritage Diet
TNFSF14	4.81976	4.26894	0.000281284	0.000808759	***	t2_vs_t0	-0.512433	down	inflammation	ns	Switch to African heritage Diet
CA3	2.18809	3.97625	0.000585057	0.00147985	**	t2_vs_t0	-0.495549	down	cardiometabo	ns	Switch to African heritage Diet
IL-17C	4.08405	3.99045	0.000564689	0.00147985	**	t2_vs_t0	-0.403031	down	inflammation	ns	Switch to African heritage Diet
MCP-4	12.9986	3.78459	0.000942586	0.00225173	**	t2_vs_t0	-0.328484	down	inflammation	ns	Switch to African heritage Diet
SOD1	0.562761	3.70331	0.00115279	0.00260894	**	t2_vs_t0	-0.725935	down	cardiometabo	ns	Switch to African heritage Diet
4E-BP1	8.33199	3.62596	0.00139534	0.00299999	**	t2_vs_t0	-0.703192	down	inflammation	ns	Switch to African heritage Diet
GNLY	2.10351	3.39305	0.00246854	0.00482487	**	t2_vs_t0	-0.271928	down	cardiometabo	ns	Switch to African heritage Diet
ADA	7.04936	3.34675	0.00276235	0.0051644	**	t2_vs_t0	-0.253526	down	inflammation	ns	Switch to African heritage Diet
AXIN1	2.67525	3.17386	0.00419031	0.00720734	**	t2_vs_t0	-0.415462	down	inflammation	ns	Switch to African heritage Diet
CCL4	7.00823	3.1835	0.00409467	0.00720734	**	t2_vs_t0	-0.318739	down	inflammation	ns	Switch to African heritage Diet
SERPINA5	8.8534	2.89742	0.00805449	0.0128275	*	t2_vs_t0	-0.300065	down	cardiometabo	ns	Switch to African heritage Diet
EN-RAGE	3.72318	2.85593	0.00887056	0.012869	*	t2_vs_t0	-0.459132	down	inflammation	ns	Switch to African heritage Diet
VEGFA	10.373	2.87011	0.00858309	0.012869	*	t2_vs_t0	-0.160182	down	inflammation	ns	Switch to African heritage Diet
HGF	9.05868	2.7921	0.0102809	0.013815	*	t2_vs_t0	-0.193637	down	inflammation	ns	Switch to African heritage Diet
IL6	3.32317	2.64473	0.0143902	0.0187508	*	t2_vs_t0	-0.203003	down	inflammation	ns	Switch to African heritage Diet
DEFA1	1.58551	2.52789	0.0186966	0.0229701	*	t2_vs_t0	-0.322946	down	cardiometabo	ns	Switch to African heritage Diet
LCN2	2.00989	2.43087	0.0231555	0.0276579	*	t2_vs_t0	-0.204188	down	cardiometabo	ns	Switch to African heritage Diet
CXCL10	9.42559	2.20164	0.0378533	0.042834	*	t2_vs_t0	-0.204032	down	inflammation	ns	Switch to African heritage Diet
IFN-gamma	6.99784	2.05508	0.0512493	0.0565056	ns	t2_vs_t0	-0.260841	ns	inflammation	ns	Switch to African heritage Diet
TNFB	5.54645	1.99922	0.0573787	0.0616821	ns	t2_vs_t0	-0.113091	ns	inflammation	ns	Switch to African heritage Diet
FAP	5.30223	-1.94092	0.0644601	0.0676045	ns	t2_vs_t0	0.0972443	ns	cardiometabo	ns	Switch to African heritage Diet
TIMP1	5.84617	1.83147	0.0798474	0.0817485	ns	t2_vs_t0	-0.119022	ns	cardiometabo	ns	Switch to African heritage Diet
VASN	2.16882	-1.7006	0.102329	0.102329	ns	t2_vs_t0	0.137675	ns	cardiometabo	ns	Switch to African heritage Diet
FGF-19	9.31426	-4.74594	8.40439e-05	0.000646922	***	t2_vs_t1	0.973451	up	inflammation	ns	Switch to African heritage Diet
TGFBR3	4.11192	-3.6504	0.00130618	0.00424509	**	t2_vs_t1	0.585255	up	cardiometabo	ns	Switch to African heritage Diet
SPARCL1	3.79712	-2.33366	0.0285475	0.0463897	*	t2_vs_t1	0.22874	up	cardiometabo	ns	Switch to African heritage Diet
CASP-8	3.22826	4.30624	9.95265e-05	0.000646922	***	t2_vs_t1	-0.449972	down	inflammation	ns	Switch to African heritage Diet
CX3CL1	5.081	3.94489	0.000628158	0.00272202	**	t2_vs_t1	-0.313983	down	inflammation	ns	Switch to African heritage Diet
SERPINA5	8.86855	2.7454	0.0114155	0.0296804	*	t2_vs_t1	-0.322438	down	cardiometabo	ns	Switch to African heritage Diet
CA1	7.33969	2.66268	0.0137853	0.0298681	*	t2_vs_t1	-0.378953	down	cardiometabo	down	Switch to African heritage Diet
CA3	1.99656	2.41433	0.0239656	0.0445075	*	t2_vs_t1	-0.178905	down	cardiometabo	ns	Switch to African heritage Diet
CSF-1	10.5155	2.14078	0.0429243	0.0620018	ns	t2_vs_t1	-0.095157	ns	inflammation	ns	Switch to African heritage Diet
NRP1	1.79557	2.01526	0.0554981	0.0715952	ns	t2_vs_t1	-0.156747	ns	cardiometabo	ns	Switch to African heritage Diet
STAMBP	5.16861	1.97164	0.0605805	0.0715952	ns	t2_vs_t1	-0.203317	ns	inflammation	ns	Switch to African heritage Diet
CCL20	8.54864	-1.83723	0.0789038	0.0854791	ns	t2_vs_t1	0.457429	ns	inflammation	ns	Switch to African heritage Diet
CES1	2.45334	-1.74481	0.0941327	0.0941327	ns	t2_vs_t1	0.217422	ns	cardiometabo	ns	Switch to African heritage Diet
CNDP1	4.11181	-6.31769	1.4708e-06	5.00072e-05	****	t1_vs_t0	0.416529	up	cardiometabo	ns	Fermented banana beverage
ANGPTL3	7.00913	-5.13763	2.81811e-05	0.000479079	***	t1_vs_t0	0.48949	up	cardiometabo	ns	Fermented banana beverage
CES1	3.5406	-4.69332	8.76872e-05	0.000716506	***	t1_vs_t0	0.379109	up	cardiometabo	ns	Fermented banana beverage
REG1A	8.12925	-4.74664	7.64984e-05	0.000716506	***	t1_vs_t0	0.498774	up	cardiometabo	ns	Fermented banana beverage
TGFBR3	5.20945	-4.62159	0.000105369	0.000716506	***	t1_vs_t0	0.569318	up	cardiometabo	ns	Fermented banana beverage
PRCP	1.55691	-4.26263	0.000264066	0.00149637	**	t1_vs_t0	0.220718	up	cardiometabo	ns	Fermented banana beverage
IGFBP6	7.33335	-3.69428	0.00111705	0.00542566	**	t1_vs_t0	0.243714	up	cardiometabo	ns	Fermented banana beverage
CFHR5	8.84872	-3.4569	0.00202023	0.00798018	**	t1_vs_t0	0.334764	up	cardiometabo	ns	Fermented banana beverage
MFAP5	3.01247	-3.41463	0.00224308	0.00798018	**	t1_vs_t0	0.166308	up	cardiometabo	ns	Fermented banana beverage
CDH1	4.6403	-3.2025	0.00377385	0.00987007	**	t1_vs_t0	0.310954	up	cardiometabo	ns	Fermented banana beverage
SPARCL1	4.89123	-3.20348	0.00376481	0.00987007	**	t1_vs_t0	0.2037	up	cardiometabo	ns	Fermented banana beverage
COL18A1	4.91836	-3.07228	0.00517016	0.0117072	*	t1_vs_t0	0.226659	up	cardiometabo	ns	Fermented banana beverage
COMP	9.21015	-3.04581	0.00550928	0.0117072	*	t1_vs_t0	0.245885	up	cardiometabo	ns	Fermented banana beverage
FAP	6.07911	-3.05923	0.0053348	0.0117072	*	t1_vs_t0	0.113488	up	cardiometabo	ns	Fermented banana beverage
EFEMP1	6.85141	-2.95625	0.00682137	0.0136427	*	t1_vs_t0	0.229146	up	cardiometabo	ns	Fermented banana beverage
APOM	8.10241	-2.90282	0.00774106	0.0138524	*	t1_vs_t0	0.221648	up	cardiometabo	ns	Fermented banana beverage
CD46	4.89124	-2.86006	0.00856073	0.0143302	*	t1_vs_t0	0.129315	up	cardiometabo	ns	Fermented banana beverage
CD59	1.46814	-2.82634	0.00926459	0.0143302	*	t1_vs_t0	0.130327	up	cardiometabo	ns	Fermented banana beverage
NID1	5.50845	-2.82598	0.0092725	0.0143302	*	t1_vs_t0	0.183961	up	cardiometabo	ns	Fermented banana beverage
GNLY	2.93577	-2.68656	0.0128092	0.0189354	*	t1_vs_t0	0.176022	up	cardiometabo	ns	Fermented banana beverage
4E-BP1	8.59608	-2.66548	0.0134435	0.019045	*	t1_vs_t0	0.519904	up	inflammation	ns	Fermented banana beverage
GAS6	5.93209	-2.61346	0.0151369	0.0205861	*	t1_vs_t0	0.203602	up	cardiometabo	ns	Fermented banana beverage
TGFBI	9.83647	-2.57017	0.0166964	0.0218338	*	t1_vs_t0	0.220685	up	cardiometabo	ns	Fermented banana beverage
F7	5.22163	-2.4724	0.0207848	0.0251782	*	t1_vs_t0	0.175506	up	cardiometabo	ns	Fermented banana beverage
PRSS2	4.33542	-2.47256	0.0207772	0.0251782	*	t1_vs_t0	0.32215	up	cardiometabo	ns	Fermented banana beverage
VASN	3.31504	-2.45767	0.0214755	0.0251782	*	t1_vs_t0	0.160028	up	cardiometabo	ns	Fermented banana beverage
PAM	2.97994	-2.37728	0.0256345	0.0290524	*	t1_vs_t0	0.216885	up	cardiometabo	ns	Fermented banana beverage
C1QTNF1	5.77015	-2.34825	0.0273101	0.0299531	*	t1_vs_t0	0.163226	up	cardiometabo	ns	Fermented banana beverage
FGF-19	10.5508	-2.14171	0.0424247	0.0450763	*	t1_vs_t0	0.528656	up	inflammation	ns	Fermented banana beverage
IL8	4.97802	3.35761	0.00258182	0.00798018	**	t1_vs_t0	-0.578853	down	inflammation	ns	Fermented banana beverage
SCF	10.5934	3.36091	0.00256098	0.00798018	**	t1_vs_t0	-0.134573	down	inflammation	ns	Fermented banana beverage
CXCL6	9.11864	2.9107	0.00759829	0.0138524	*	t1_vs_t0	-0.501729	down	inflammation	ns	Fermented banana beverage
IL6	3.83652	-2.06	0.0502443	0.0517668	ns	t1_vs_t0	0.156074	ns	inflammation	ns	Fermented banana beverage
SOD1	0.87114	-1.86081	0.0748942	0.0748942	ns	t1_vs_t0	0.141488	ns	cardiometabo	ns	Fermented banana beverage
IGFBP6	7.29282	-2.24086	0.030326	0.0476551	*	t2_vs_t0	0.129323	up	cardiometabo	ns	Fermented banana beverage
IL6	3.84187	-2.17954	0.0391556	0.0498182	*	t2_vs_t0	0.209389	up	inflammation	ns	Fermented banana beverage
ST1A1	2.52381	-2.16044	0.0407604	0.0498182	*	t2_vs_t0	0.260941	up	inflammation	ns	Fermented banana beverage
CCL5	5.4772	3.86387	0.000725077	0.00797585	**	t2_vs_t0	-0.841576	down	cardiometabo	down	Fermented banana beverage
CCL28	3.8038	3.55795	0.00156567	0.00861119	**	t2_vs_t0	-0.2351	down	inflammation	ns	Fermented banana beverage
CCL4	7.54184	3.18667	0.00391148	0.0143421	*	t2_vs_t0	-0.288791	down	inflammation	ns	Fermented banana beverage
MMP-1	14.1224	2.86296	0.00848621	0.0186697	*	t2_vs_t0	-0.51744	down	inflammation	ns	Fermented banana beverage
OSM	4.8386	2.92712	0.00729385	0.0186697	*	t2_vs_t0	-0.28591	down	inflammation	ns	Fermented banana beverage
IL-17A	3.99797	2.36255	0.0264437	0.0476551	*	t2_vs_t0	-0.160207	down	inflammation	ns	Fermented banana beverage
CASP-8	3.94361	-1.83121	0.0792974	0.0872271	ns	t2_vs_t0	0.124395	ns	inflammation	ns	Fermented banana beverage
FGF-19	10.5397	-1.55608	0.132555	0.132555	ns	t2_vs_t0	0.451941	ns	inflammation	ns	Fermented banana beverage
CXCL1	9.57801	-3.69095	0.00107694	0.00581547	**	t2_vs_t1	1.22527	up	inflammation	ns	Fermented banana beverage
CNDP1	4.02546	5.23974	1.94447e-05	0.000525006	***	t2_vs_t1	-0.538883	down	cardiometabo	ns	Fermented banana beverage
REG1A	8.11379	4.27978	0.000101795	0.000916157	***	t2_vs_t1	-0.443678	down	cardiometabo	ns	Fermented banana beverage
TGFBR3	5.21786	4.72323	7.45009e-05	0.000916157	***	t2_vs_t1	-0.540346	down	cardiometabo	ns	Fermented banana beverage
CCL20	9.97425	3.94254	0.000565483	0.00381701	**	t2_vs_t1	-0.485393	down	inflammation	ns	Fermented banana beverage
ANGPTL3	7.0493	3.09744	0.00473561	0.0213102	*	t2_vs_t1	-0.383976	down	cardiometabo	ns	Fermented banana beverage
CCL4	7.53162	2.90114	0.0075987	0.0288667	*	t2_vs_t1	-0.240208	down	inflammation	ns	Fermented banana beverage
CFHR5	8.87241	2.85133	0.0085531	0.0288667	*	t2_vs_t1	-0.261283	down	cardiometabo	ns	Fermented banana beverage
C1QTNF1	5.71976	2.67492	0.0129251	0.0387753	*	t2_vs_t1	-0.244501	down	cardiometabo	ns	Fermented banana beverage
CCL5	5.27509	2.57954	0.0160892	0.0394917	*	t2_vs_t1	-0.364509	down	cardiometabo	ns	Fermented banana beverage
HGF	9.51006	2.60886	0.0150469	0.0394917	*	t2_vs_t1	-0.240533	down	inflammation	ns	Fermented banana beverage
NID1	5.49132	2.45436	0.0213398	0.044321	*	t2_vs_t1	-0.20727	down	cardiometabo	ns	Fermented banana beverage
SPARCL1	4.90441	2.48551	0.0199023	0.044321	*	t2_vs_t1	-0.165976	down	cardiometabo	ns	Fermented banana beverage
TNF	5.26892	2.40438	0.0238474	0.0459914	*	t2_vs_t1	-0.146874	down	inflammation	ns	Fermented banana beverage
TGFBI	9.84395	2.28264	0.0311275	0.0560296	ns	t2_vs_t1	-0.16602	ns	cardiometabo	ns	Fermented banana beverage
CCL28	3.74124	2.25243	0.0332236	0.0560649	ns	t2_vs_t1	-0.106695	ns	inflammation	ns	Fermented banana beverage
PROC	5.81646	2.21283	0.0361637	0.0574365	ns	t2_vs_t1	-0.217531	ns	cardiometabo	ns	Fermented banana beverage
IL-17A	3.93558	2.15332	0.0410263	0.0615395	ns	t2_vs_t1	-0.16742	ns	inflammation	ns	Fermented banana beverage
COL18A1	4.93305	2.11773	0.0442081	0.062822	ns	t2_vs_t1	-0.196871	ns	cardiometabo	ns	Fermented banana beverage
4E-BP1	8.58672	2.04803	0.051084	0.0654167	ns	t2_vs_t1	-0.469347	ns	inflammation	ns	Fermented banana beverage
APOM	8.11679	2.01644	0.0545008	0.0654167	ns	t2_vs_t1	-0.182235	ns	cardiometabo	ns	Fermented banana beverage
CES1	3.6236	2.00555	0.0557254	0.0654167	ns	t2_vs_t1	-0.243642	ns	cardiometabo	ns	Fermented banana beverage
CX3CL1	5.36048	-2.02814	0.0532123	0.0654167	ns	t2_vs_t1	0.191492	ns	inflammation	ns	Fermented banana beverage
TIMP1	6.78459	1.90601	0.0680862	0.076597	ns	t2_vs_t1	-0.134414	ns	cardiometabo	ns	Fermented banana beverage
F7	5.24097	1.71245	0.0990621	0.105636	ns	t2_vs_t1	-0.153031	ns	cardiometabo	ns	Fermented banana beverage
PAM	2.99639	1.69836	0.101723	0.105636	ns	t2_vs_t1	-0.1649	ns	cardiometabo	ns	Fermented banana beverage
ST6GAL1	3.52057	1.53757	0.136583	0.136583	ns	t2_vs_t1	-0.157837	ns	cardiometabo	ns	Fermented banana beverage
Summary statistics for the analysis of differential abundant proteins across time points within each dietary arm. A linear mixed model with a two-sided hypothesis test was applied, including time point, BMI, physical activity level, and age as fixed variables, with participant ID as a random effect (variancePartition package). P-values were adjusted using the Benjamini-Hochberg correction. Asteri…

## Sheet: Table S8., exvivocyto
Supplementary Table S8: Differential analysis results of cytokine productions, whole blood stimulation
stim_cyto	comparison	t	AveExpr	P.Value	adj.P.Val	adj.P.Val.signif	log2FC2	regulation	Diet
C.Albicans_TNF-A	5.80125	7.25992	6.3483e-07	1.9045e-05	****	-1.00946	-0.997536	down	Western Diet
C.Albicans_IFN-g	5.0378	5.26178	8.1197e-06	0.0001218	***	-1.82842	-0.828712	down	Western Diet
C.Albicans_IFN-g	5.12329	5.26178	6.3264e-06	0.00013717	***	-1.76958	-0.804911	down	Western Diet
S.enteritidis_IFN-g	5.01288	7.83656	9.1446e-06	0.00013717	***	-0.911623	-1.16505	down	Western Diet
C.Albicans_IL-1b	4.87939	7.93367	1.3995e-05	0.00013995	***	-0.919816	-0.792228	down	Western Diet
C.Albicans_TNF-A	4.34666	7.25992	7.9931e-05	0.00079931	***	-0.720048	-0.64268	down	Western Diet
MTB_IFN-g	4.13636	7.35952	0.00015523	0.00116422	**	-0.458751	-0.32958	down	Western Diet
C.Albicans_IL-6	3.88525	12.2964	0.00033573	0.00201437	**	-0.836361	-0.849177	down	Western Diet
S.enteritidis_TNF-A	3.88726	11.2033	0.00033627	0.00252203	**	-0.423367	-0.423387	down	Western Diet
LPS_TNF-A	3.70103	10.2698	0.00059187	0.00305565	**	-0.436284	-0.450297	down	Western Diet
MTB_IFN-g	3.69042	7.35952	0.00061113	0.00305565	**	-0.549754	-0.311842	down	Western Diet
LPS_IFN-g	3.58131	6.03757	0.00084557	0.00362387	**	-1.45841	-0.797204	down	Western Diet
C.Albicans_IL-6	3.16403	12.2964	0.00281359	0.00844077	**	-0.547832	-0.561482	down	Western Diet
S.aureus_IFN-g	3.17283	5.9244	0.00274538	0.00844077	**	-0.875541	-0.605969	down	Western Diet
MTB_TNF-A	3.03278	8.51408	0.00404425	0.0110298	*	-0.449378	-0.377045	down	Western Diet
LPS_IL-6	3.23946	13.7847	0.00226262	0.0113131	*	-0.376817	-0.314736	down	Western Diet
S.enteritidis_IFN-g	3.08138	7.83656	0.00352825	0.0141224	*	-0.777431	-0.713061	down	Western Diet
S.enteritidis_IL-6	3.05709	14.2011	0.00376598	0.0141224	*	-0.373133	-0.303329	down	Western Diet
C.Albicans_IL-1b	3.33875	7.93367	0.00170745	0.0170745	*	-0.655178	-0.504455	down	Western Diet
Poly:IC_IL-1b	3.66604	5.80928	0.00065655	0.0170745	*	-0.391615	-0.302298	down	Western Diet
Poly:IC_IL-6	3.36857	8.65626	0.00157346	0.0170745	*	-0.214959	-0.132751	down	Western Diet
MTB_TNF-A	2.83298	8.51408	0.00689185	0.0206756	*	-0.463956	-0.323221	down	Western Diet
S.aureus_IFN-g	2.87007	5.9244	0.00625964	0.0206756	*	-0.932153	-0.428171	down	Western Diet
S.aureus_IL-6	2.72344	11.2923	0.00921476	0.0230369	*	-0.228707	-0.245183	down	Western Diet
S.enteritidis_IL-10	2.71639	9.94838	0.00936395	0.0255381	*	-0.326013	-0.341322	down	Western Diet
MTB_IL-6	2.5995	14.0149	0.0126126	0.0298459	*	-0.27936	-0.300429	down	Western Diet
S.aureus_IL-6	2.59014	11.2923	0.0129332	0.0298459	*	-0.337784	-0.298173	down	Western Diet
C.Albicans_IL-10	2.49927	7.4301	0.016213	0.0347423	*	-0.467223	-0.297277	down	Western Diet
S.aureus_TNF-A	2.33432	7.6998	0.0241843	0.0453457	*	-0.459912	-0.263052	down	Western Diet
MTB_IL-6	2.82546	14.0149	0.00703804	0.0527853	ns	-0.320585	-0.290146	ns	Western Diet
C.Albicans_IL-10	2.15092	7.4301	0.0369872	0.0652716	ns	-0.227254	-0.318671	ns	Western Diet
LPS_IL-10	2.11776	9.50993	0.0398533	0.0658817	ns	-0.273886	-0.300687	ns	Western Diet
LPS_IL-1b	-2.07484	10.8753	0.0438525	0.0658817	ns	0.171155	0.235225	ns	Western Diet
Poly:IC_IL-6	-2.05361	8.65626	0.0459572	0.0658817	ns	0.168791	0.227416	ns	Western Diet
S.enteritidis_IL-10	2.05202	9.94838	0.0461172	0.0658817	ns	-0.322791	-0.296745	ns	Western Diet
LPS_IL-6	1.97263	13.7847	0.0548095	0.0747402	ns	-0.17622	-0.174725	ns	Western Diet
S.enteritidis_TNF-A	2.04456	11.2033	0.046801	0.0936021	ns	-0.250544	-0.244686	ns	Western Diet
S.aureus_IL-10	1.74245	6.3914	0.0883826	0.115282	ns	-0.213677	-0.164097	ns	Western Diet
LPS_IFN-g	-2.38049	6.03757	0.0216066	0.12964	ns	0.814909	0.908479	ns	Western Diet
C.Albicans_IL-1b	1.59482	7.93367	0.117876	0.147345	ns	-0.264638	-0.221443	ns	Western Diet
S.aureus_IL-10	1.65243	6.3914	0.10551	0.197831	ns	-0.233914	-0.124786	ns	Western Diet
LPS_TNF-A	-2.0618	10.2698	0.0450883	0.202408	ns	0.237059	0.325332	ns	Western Diet
S.enteritidis_IL-1b	2.04084	12.1195	0.0472286	0.202408	ns	-0.139157	-0.117148	ns	Western Diet
MTB_IL-1b	1.93687	8.85863	0.0590941	0.220696	ns	-0.265066	-0.24842	ns	Western Diet
S.enteritidis_IL-6	1.88309	14.2011	0.0662088	0.220696	ns	-0.242508	-0.17911	ns	Western Diet
LPS_TNF-A	1.51347	10.2698	0.137221	0.242154	ns	-0.199225	-0.170925	ns	Western Diet
S.enteritidis_IFN-g	-1.76007	7.83656	0.0852663	0.254128	ns	0.134192	0.693822	ns	Western Diet
S.enteritidis_TNF-A	-1.71541	11.2033	0.0931804	0.254128	ns	0.172824	0.213974	ns	Western Diet
S.enteritidis_IL-6	1.21456	14.2011	0.230978	0.277173	ns	-0.130625	-0.0955816	ns	Western Diet
Poly:IC_IL-6	1.38737	8.65626	0.172274	0.287124	ns	-0.0461679	0.0405839	ns	Western Diet
C.Albicans_TNF-A	1.60227	7.25992	0.116163	0.290406	ns	-0.289415	-0.248063	ns	Western Diet
Poly:IC_IFN-g	-1.30672	7.71922	0.19804	0.312694	ns	0.137839	0.806009	ns	Western Diet
LPS_IL-10	-1.32624	9.50993	0.191519	0.383039	ns	0.148778	0.253131	ns	Western Diet
LPS_IL-6	1.33256	13.7847	0.189432	0.383039	ns	-0.200597	-0.107667	ns	Western Diet
Poly:IC_IL-10	1.40523	5.57748	0.166934	0.383039	ns	0.025911	0	ns	Western Diet
Poly:IC_IL-10	-0.980414	5.57748	0.332217	0.383327	ns	-0.0010828	0	ns	Western Diet
LPS_IFN-g	1.0832	6.03757	0.284519	0.406456	ns	-0.643497	-0.0476102	ns	Western Diet
S.aureus_TNF-A	1.09612	7.6998	0.278913	0.406456	ns	-0.301933	-0.0516753	ns	Western Diet
LPS_IL-1b	1.21447	10.8753	0.230992	0.42088	ns	-0.101018	-0.0457677	ns	Western Diet
Poly:IC_IFN-g	1.18371	7.71922	0.242831	0.42088	ns	-0.113544	0.0452549	ns	Western Diet
S.aureus_TNF-A	-1.15924	7.6998	0.252528	0.42088	ns	0.157978	0.28285	ns	Western Diet
LPS_IL-1b	-0.788215	10.8753	0.434761	0.592855	ns	0.0701372	0.156451	ns	Western Diet
LPS_IL-10	0.719463	9.50993	0.475613	0.620365	ns	-0.125108	-0.0836035	ns	Western Diet
S.aureus_IL-1b	0.555678	8.68777	0.581232	0.645813	ns	-0.164739	0.0769145	ns	Western Diet
C.Albicans_IL-6	0.828275	12.2964	0.411927	0.650411	ns	-0.288529	-0.12359	ns	Western Diet
MTB_IL-1b	-0.615293	8.85863	0.541479	0.676849	ns	0.0910269	0.166516	ns	Western Diet
S.enteritidis_IL-10	0.734547	9.94838	0.466467	0.699701	ns	-0.0032221	-0.044658	ns	Western Diet
MTB_IL-10	-0.418874	8.34916	0.677336	0.725718	ns	-0.0359201	0.124835	ns	Western Diet
Poly:IC_TNF-A	-0.334994	6.11146	0.739214	0.764704	ns	0.0647816	0.0451547	ns	Western Diet
Poly:IC_IL-10	0.45946	5.57748	0.648153	0.777783	ns	0.0248282	0	ns	Western Diet
MTB_IL-10	-0.29165	8.34916	0.771914	0.798532	ns	-0.0477785	0.0988013	ns	Western Diet
Poly:IC_IL-1b	0.39751	5.80928	0.692901	0.798532	ns	-0.0807205	0.148273	ns	Western Diet
Poly:IC_TNF-A	-0.325528	6.11146	0.746313	0.798532	ns	0.150664	0.123316	ns	Western Diet
S.enteritidis_IL-1b	-0.350731	12.1195	0.727446	0.798532	ns	0.0138942	0.0381589	ns	Western Diet
MTB_IFN-g	0.57619	7.35952	0.567405	0.810579	ns	0.0910029	0.280321	ns	Western Diet
S.aureus_IL-1b	0.23917	8.68777	0.812071	0.812071	ns	-0.11844	0.0924694	ns	Western Diet
MTB_IL-6	-0.233853	14.0149	0.816178	0.816178	ns	0.0412248	0.027346	ns	Western Diet
C.Albicans_IL-10	0.42294	7.4301	0.67438	0.91961	ns	-0.239968	0.139294	ns	Western Diet
C.Albicans_IFN-g	0.0772943	5.26178	0.938732	0.998207	ns	-0.0588385	-0.0078874	ns	Western Diet
MTB_IL-10	0.11259	8.34916	0.910864	0.998207	ns	-0.0118585	0.0258145	ns	Western Diet
MTB_TNF-A	-0.0994602	8.51408	0.921217	0.998207	ns	-0.0145781	0.0917238	ns	Western Diet
Poly:IC_TNF-A	-0.0022594	6.11146	0.998207	0.998207	ns	0.085882	0.11331	ns	Western Diet
S.aureus_IFN-g	-0.193755	5.9244	0.84725	0.998207	ns	-0.0566117	0.259283	ns	Western Diet
S.aureus_IL-10	-0.029124	6.3914	0.976896	0.998207	ns	-0.0202375	0.12662	ns	Western Diet
S.aureus_IL-1b	-0.297579	8.68777	0.767408	0.998207	ns	0.0462992	0.0348699	ns	Western Diet
S.aureus_IL-6	-0.0382104	11.2923	0.969691	0.998207	ns	-0.109077	0.0900694	ns	Western Diet
Poly:IC_IL-1b	-3.38785	5.80928	0.00148966	0.00558623	**	0.310894	0.552898	up	Western Diet
MTB_IL-1b	-2.63963	8.85863	0.0114211	0.0263564	*	0.356093	0.479667	up	Western Diet
Poly:IC_IFN-g	-2.58025	7.71922	0.0132702	0.0284362	*	0.251383	0.967625	up	Western Diet
S.enteritidis_IL-1b	-2.47668	12.1195	0.0171568	0.0343135	*	0.153052	0.166828	up	Western Diet
S.aureus_TNF-A	6.47685	7.27973	5.3375e-08	1.5479e-06	****	-1.19005	-0.966007	down	Traditional Diet
S.aureus_IL-1b	6.08924	8.76337	2.053e-07	2.9769e-06	****	-0.745023	-0.627981	down	Traditional Diet
S.aureus_TNF-A	4.81625	7.27973	1.5943e-05	0.00023117	***	-1.20639	-0.630573	down	Traditional Diet
S.aureus_IFN-g	4.43732	5.50199	5.5639e-05	0.00045946	***	-2.09406	-0.562206	down	Traditional Diet
S.enteritidis_TNF-A	3.73761	11.0839	0.00050795	0.00294612	**	-0.416434	-0.324329	down	Traditional Diet
S.aureus_IL-1b	3.71569	8.76337	0.00054305	0.00524948	**	-0.569527	-0.335109	down	Traditional Diet
MTB_IL-6	3.34494	13.7559	0.00163518	0.00790337	**	-0.337949	-0.240553	down	Traditional Diet
S.enteritidis_TNF-A	3.1553	11.0839	0.00281167	0.0203846	*	-0.379545	-0.29867	down	Traditional Diet
S.aureus_IFN-g	3.02641	5.50199	0.00402655	0.023354	*	-1.33261	-0.31206	down	Traditional Diet
S.enteritidis_IL-1b	2.83479	12.2824	0.00676679	0.0280338	*	-0.181025	-0.154439	down	Traditional Diet
S.enteritidis_IFN-g	-3.18539	7.58824	0.0025827	0.0748982	ns	0.725601	0.919668	ns	Traditional Diet
S.enteritidis_IFN-g	2.33388	7.58824	0.0239803	0.0869285	ns	-0.586613	-0.302243	ns	Traditional Diet
S.enteritidis_IL-6	2.27928	13.8048	0.0272885	0.0879297	ns	-0.247717	-0.167692	ns	Traditional Diet
LPS_IFN-g	-2.80006	6.6763	0.00741956	0.107584	ns	1.11221	0.902552	ns	Traditional Diet
MTB_IL-10	-2.44366	7.91847	0.0183936	0.124083	ns	0.277941	0.328822	ns	Traditional Diet
S.aureus_IL-1b	-2.37355	8.76337	0.0218061	0.124083	ns	0.175495	0.35067	ns	Traditional Diet
S.enteritidis_IL-10	-2.30517	9.35431	0.0256723	0.124083	ns	0.264875	0.30372	ns	Traditional Diet
S.enteritidis_IL-1b	-2.56375	12.2824	0.0136525	0.124083	ns	0.165038	0.166499	ns	Traditional Diet
LPS_IL-1b	-2.21489	11.1691	0.0317088	0.131365	ns	0.311645	0.202127	ns	Traditional Diet
MTB_IFN-g	-2.14224	6.79887	0.0374461	0.135742	ns	0.514514	0.924651	ns	Traditional Diet
LPS_TNF-A	-1.97992	10.227	0.0536521	0.172879	ns	0.256533	0.263191	ns	Traditional Diet
LPS_TNF-A	1.92152	10.227	0.0608114	0.176353	ns	-0.272514	-0.106054	ns	Traditional Diet
Poly:IC_IL-1b	1.90907	5.78192	0.0624391	0.181073	ns	-0.242506	-0.152251	ns	Traditional Diet
Poly:IC_TNF-A	1.77444	6.3572	0.0825419	0.21761	ns	-0.227208	-0.197312	ns	Traditional Diet
LPS_IFN-g	-2.03233	6.6763	0.0478589	0.231318	ns	0.769846	0.717776	ns	Traditional Diet
C.Albicans_IFN-g	1.73879	4.64485	0.0886942	0.23383	ns	-0.375135	0	ns	Traditional Diet
MTB_IL-6	1.94265	13.7559	0.0581322	0.240833	ns	-0.169374	-0.127355	ns	Traditional Diet
Poly:IC_IFN-g	-1.87187	8.88794	0.0675266	0.244784	ns	0.256719	0.515259	ns	Traditional Diet
S.aureus_TNF-A	-1.6606	7.27973	0.103529	0.250195	ns	-0.0163359	0.438974	ns	Traditional Diet
C.Albicans_IL-10	-1.65038	5.78429	0.105611	0.254844	ns	0.615336	0.0929112	ns	Traditional Diet
C.Albicans_IL-6	-1.67145	11.2761	0.101355	0.254844	ns	0.129641	0.497162	ns	Traditional Diet
LPS_IL-10	-1.77736	8.85194	0.0820544	0.254844	ns	0.160201	0.367323	ns	Traditional Diet
Poly:IC_IL-1b	1.72527	5.78192	0.0911252	0.254844	ns	-0.11754	-0.113473	ns	Traditional Diet
Poly:IC_TNF-A	1.60968	6.3572	0.11424	0.254844	ns	-0.182682	-0.194381	ns	Traditional Diet
S.enteritidis_IL-6	-1.52235	13.8048	0.134699	0.300483	ns	0.123092	0.147798	ns	Traditional Diet
MTB_IL-6	-1.40229	13.7559	0.167473	0.304421	ns	0.168575	0.146671	ns	Traditional Diet
S.aureus_IFN-g	-1.41091	5.50199	0.164931	0.304421	ns	0.761456	0.462444	ns	Traditional Diet
S.aureus_IL-6	-1.40067	10.7232	0.167957	0.304421	ns	0.0915802	0.303398	ns	Traditional Diet
LPS_IL-1b	1.54653	11.1691	0.128762	0.311175	ns	-0.239256	-0.0401511	ns	Traditional Diet
C.Albicans_IL-10	-1.33618	5.78429	0.187996	0.319754	ns	0.271285	0.226949	ns	Traditional Diet
LPS_IL-10	-1.30456	8.85194	0.198468	0.319754	ns	0.0610719	0.303105	ns	Traditional Diet
C.Albicans_IFN-g	-1.27069	4.64485	0.210165	0.320778	ns	0.30181	0	ns	Traditional Diet
S.aureus_IL-10	-1.42174	5.60529	0.161778	0.335112	ns	0.355079	0.113689	ns	Traditional Diet
S.aureus_IL-6	1.40494	10.7232	0.166689	0.371845	ns	0.0249767	-0.0103944	ns	Traditional Diet
C.Albicans_TNF-A	1.21453	5.93576	0.230681	0.393515	ns	-0.311319	-0.0304217	ns	Traditional Diet
MTB_IL-10	-1.26488	7.91847	0.212221	0.393515	ns	0.205522	0.189395	ns	Traditional Diet
S.enteritidis_IL-10	-1.22108	9.35431	0.228214	0.393515	ns	0.142948	0.160789	ns	Traditional Diet
Poly:IC_IFN-g	-1.28126	8.88794	0.20646	0.427666	ns	0.128974	0.337752	ns	Traditional Diet
MTB_IFN-g	1.22709	6.79887	0.22597	0.436875	ns	-0.402611	-0.0041932	ns	Traditional Diet
MTB_IL-10	1.17878	7.91847	0.244487	0.443133	ns	-0.0724187	-0.0913606	ns	Traditional Diet
C.Albicans_TNF-A	1.11834	5.93576	0.269172	0.457426	ns	-0.306924	-0.0627535	ns	Traditional Diet
S.enteritidis_IL-10	1.08409	9.35431	0.28392	0.457426	ns	-0.121926	-0.10065	ns	Traditional Diet
Poly:IC_IL-6	0.99789	9.06115	0.323501	0.521196	ns	-0.124838	-0.0422689	ns	Traditional Diet
C.Albicans_IL-6	-0.889382	11.2761	0.378379	0.522524	ns	0.122371	0.359336	ns	Traditional Diet
MTB_IL-1b	-0.905934	8.84798	0.369645	0.522524	ns	0.141025	0.163378	ns	Traditional Diet
MTB_IFN-g	-0.915152	6.79887	0.364837	0.556856	ns	0.111903	0.589946	ns	Traditional Diet
S.enteritidis_IFN-g	-0.851518	7.58824	0.398849	0.578331	ns	0.138988	0.334073	ns	Traditional Diet
S.aureus_IL-10	-0.755162	5.60529	0.453963	0.598406	ns	0.124542	0.11677	ns	Traditional Diet
S.enteritidis_IL-6	0.756938	13.8048	0.452908	0.625445	ns	-0.124625	-0.0534378	ns	Traditional Diet
MTB_TNF-A	-0.708393	7.8257	0.48224	0.63568	ns	0.094864	0.144796	ns	Traditional Diet
LPS_IL-1b	-0.668363	11.1691	0.507209	0.639524	ns	0.0723891	0.121651	ns	Traditional Diet
C.Albicans_IL-6	-0.782071	11.2761	0.43814	0.647464	ns	0.00726994	0.314974	ns	Traditional Diet
LPS_IFN-g	0.767737	6.6763	0.446527	0.647464	ns	-0.342363	0.178546	ns	Traditional Diet
MTB_TNF-A	-0.72336	7.8257	0.473085	0.653307	ns	0.0350344	0.138195	ns	Traditional Diet
LPS_IL-6	0.57847	13.2276	0.565741	0.656259	ns	0.0188346	0.058464	ns	Traditional Diet
Poly:IC_IFN-g	-0.590609	8.88794	0.557644	0.656259	ns	0.127745	0.293439	ns	Traditional Diet
S.enteritidis_TNF-A	-0.582312	11.0839	0.563171	0.656259	ns	0.0368883	0.0806909	ns	Traditional Diet
S.aureus_IL-10	-0.666582	5.60529	0.508336	0.670079	ns	0.230537	0.022094	ns	Traditional Diet
Poly:IC_IL-6	0.46533	9.06115	0.643869	0.718161	ns	-0.0970952	-0.0035044	ns	Traditional Diet
Poly:IC_IL-6	0.53256	9.06115	0.596876	0.752583	ns	-0.0277432	-0.0096096	ns	Traditional Diet
LPS_IL-10	-0.472802	8.85194	0.638568	0.771298	ns	0.0991292	0.107766	ns	Traditional Diet
LPS_IL-6	-0.435921	13.2276	0.664912	0.771298	ns	-0.0813239	-0.0260707	ns	Traditional Diet
C.Albicans_IFN-g	0.468101	4.64485	0.641901	0.77563	ns	-0.0733248	0	ns	Traditional Diet
C.Albicans_IL-10	-0.31419	5.78429	0.754783	0.841873	ns	0.344051	-0.0646468	ns	Traditional Diet
C.Albicans_IL-1b	-0.127469	6.5467	0.899119	0.899119	ns	-0.195895	0.0768786	ns	Traditional Diet
Poly:IC_IL-1b	-0.183806	5.78192	0.854965	0.899119	ns	0.124966	0.100968	ns	Traditional Diet
Poly:IC_TNF-A	-0.164757	6.3572	0.86985	0.899119	ns	0.0445257	0.0401641	ns	Traditional Diet
C.Albicans_IL-1b	-0.231788	6.5467	0.817721	0.912073	ns	-0.0817936	0.117668	ns	Traditional Diet
S.enteritidis_IL-1b	0.271039	12.2824	0.787561	0.912073	ns	-0.0159867	0.00111893	ns	Traditional Diet
LPS_IL-6	0.142548	13.2276	0.887263	0.952986	ns	-0.0624893	-0.0035207	ns	Traditional Diet
C.Albicans_IL-1b	-0.104318	6.5467	0.917366	0.956771	ns	0.114101	0.0804976	ns	Traditional Diet
C.Albicans_TNF-A	0.0961961	5.93576	0.923778	0.956771	ns	-0.0043951	0.0537727	ns	Traditional Diet
LPS_TNF-A	-0.0584007	10.227	0.95368	0.98774	ns	-0.0159816	0.0856043	ns	Traditional Diet
MTB_TNF-A	0.0149671	7.8257	0.988123	0.988123	ns	0.0598296	0.0760145	ns	Traditional Diet
S.aureus_IL-6	0.00427371	10.7232	0.996608	0.996608	ns	0.116557	0.206138	ns	Traditional Diet
MTB_IL-1b	-5.30323	8.84798	3.0804e-06	8.9331e-05	****	0.549767	0.611923	up	Traditional Diet
MTB_IL-1b	-4.39729	8.84798	6.3374e-05	0.00045946	***	0.408742	0.504667	up	Traditional Diet
S.enteritidis_IFN-g	6.33935	7.59034	9.1182e-08	2.7354e-06	****	-0.789847	-1.06737	down	Fermented banana beverage
LPS_IL-1b	3.77614	10.8455	0.00045732	0.0052083	**	-0.406618	-0.309339	down	Fermented banana beverage
S.enteritidis_IL-1b	3.73346	12.1475	0.00052083	0.0052083	**	-0.270348	-0.247758	down	Fermented banana beverage
LPS_IL-6	3.45274	13.4376	0.001205	0.00903751	**	-0.415101	-0.41267	down	Fermented banana beverage
LPS_IFN-g	3.04377	6.22618	0.00386301	0.0193151	*	-0.360043	-0.758048	down	Fermented banana beverage
S.enteritidis_IL-6	3.0513	14.1171	0.00378361	0.0193151	*	-0.317222	-0.308435	down	Fermented banana beverage
LPS_IL-1b	2.76265	10.8455	0.00822656	0.0298161	*	-0.285814	-0.234446	down	Fermented banana beverage
MTB_IL-6	2.73372	13.9229	0.00887206	0.0298161	*	-0.281273	-0.260934	down	Fermented banana beverage
S.enteritidis_IFN-g	2.46405	7.59034	0.0175535	0.0478731	*	-0.366258	-0.230926	down	Fermented banana beverage
S.enteritidis_IL-1b	-2.50349	12.1475	0.0159263	0.0530875	ns	0.182263	0.185926	ns	Fermented banana beverage
S.aureus_IL-1b	-2.33971	8.932	0.0237146	0.0592866	ns	0.337931	0.355152	ns	Fermented banana beverage
LPS_IL-6	2.29509	13.4376	0.0263599	0.0608304	ns	-0.248387	-0.256563	ns	Fermented banana beverage
S.aureus_IL-6	-2.20573	11.0006	0.0324609	0.069559	ns	0.278827	0.573533	ns	Fermented banana beverage
MTB_IL-6	2.43273	13.9229	0.0189513	0.0710673	ns	-0.239686	-0.247074	ns	Fermented banana beverage
S.aureus_IL-10	-2.46847	6.15314	0.0173638	0.0710673	ns	0.424021	0.502066	ns	Fermented banana beverage
S.aureus_IFN-g	2.12128	5.39903	0.0393426	0.0786853	ns	-2.00054	-0.069302	ns	Fermented banana beverage
MTB_IFN-g	2.23104	7.02268	0.0306168	0.102056	ns	-0.266149	-0.091421	ns	Fermented banana beverage
S.enteritidis_IL-6	-2.13747	14.1171	0.0379318	0.113795	ns	0.196032	0.295403	ns	Fermented banana beverage
S.enteritidis_IL-10	-1.85308	10.0185	0.0703202	0.13185	ns	0.243557	0.298324	ns	Fermented banana beverage
LPS_IFN-g	-2.0192	6.22618	0.0493418	0.134569	ns	0.166054	0.810086	ns	Fermented banana beverage
C.Albicans_IL-6	-1.78435	12.3208	0.0809933	0.142929	ns	0.372684	0.56634	ns	Fermented banana beverage
MTB_TNF-A	-1.9579	8.2283	0.0563508	0.156627	ns	0.262447	0.369003	ns	Fermented banana beverage
S.enteritidis_TNF-A	1.94905	11.0191	0.0574301	0.156627	ns	-0.267619	-0.213158	ns	Fermented banana beverage
C.Albicans_IFN-g	-1.90644	4.92778	0.0628798	0.1572	ns	1.30099	0.00272122	ns	Fermented banana beverage
C.Albicans_IFN-g	-1.60991	4.92778	0.11429	0.190483	ns	1.09324	0	ns	Fermented banana beverage
Poly:IC_IFN-g	-1.7708	8.81914	0.0832497	0.192115	ns	0.210391	0.569774	ns	Fermented banana beverage
MTB_IL-10	-1.72994	8.28186	0.0903761	0.20856	ns	0.422407	0.430398	ns	Fermented banana beverage
S.aureus_IFN-g	1.73175	5.39903	0.0900509	0.20856	ns	-0.870489	-0.122284	ns	Fermented banana beverage
Poly:IC_IFN-g	1.67991	8.81914	0.0997856	0.213826	ns	-0.229375	-0.21283	ns	Fermented banana beverage
LPS_TNF-A	1.43313	10.2242	0.158614	0.250443	ns	-0.26363	-0.191184	ns	Fermented banana beverage
MTB_IL-10	-1.51973	8.28186	0.135452	0.290255	ns	0.298358	0.36545	ns	Fermented banana beverage
MTB_IFN-g	1.29957	7.02268	0.200253	0.30038	ns	-0.0443937	0.109526	ns	Fermented banana beverage
S.enteritidis_IL-1b	1.22997	12.1475	0.224989	0.321413	ns	-0.0880848	-0.0855661	ns	Fermented banana beverage
MTB_IL-1b	-1.38583	8.90623	0.172512	0.345024	ns	0.227951	0.287856	ns	Fermented banana beverage
MTB_IL-1b	-1.34475	8.90623	0.185327	0.351065	ns	0.23573	0.282096	ns	Fermented banana beverage
S.aureus_IL-6	-1.31409	11.0006	0.195359	0.351065	ns	0.0706538	0.390003	ns	Fermented banana beverage
S.enteritidis_TNF-A	-1.30345	11.0191	0.198937	0.351065	ns	0.224346	0.20882	ns	Fermented banana beverage
LPS_IL-6	-1.15765	13.4376	0.253008	0.399486	ns	0.166715	0.178992	ns	Fermented banana beverage
S.aureus_IL-1b	-1.16872	8.932	0.248563	0.399486	ns	0.0835774	0.209085	ns	Fermented banana beverage
LPS_IFN-g	1.02457	6.22618	0.310948	0.42402	ns	-0.193989	-0.0897555	ns	Fermented banana beverage
Poly:IC_IL-1b	-0.924958	5.95512	0.359836	0.456991	ns	0.133094	0.267744	ns	Fermented banana beverage
S.enteritidis_IL-6	0.91383	14.1171	0.365593	0.456991	ns	-0.12119	-0.0332801	ns	Fermented banana beverage
S.aureus_IL-1b	-1.17099	8.932	0.247661	0.464365	ns	0.254353	0.172352	ns	Fermented banana beverage
S.enteritidis_IL-10	1.12623	10.0185	0.265934	0.469295	ns	-0.118908	-0.0158597	ns	Fermented banana beverage
LPS_IL-1b	-1.01349	10.8455	0.316151	0.474227	ns	0.120804	0.121552	ns	Fermented banana beverage
C.Albicans_IL-10	-1.08106	6.61954	0.285331	0.475551	ns	0.319102	0.394203	ns	Fermented banana beverage
LPS_TNF-A	1.04071	10.2242	0.303473	0.479168	ns	-0.224297	-0.0944736	ns	Fermented banana beverage
MTB_IFN-g	-0.931477	7.02268	0.356492	0.504332	ns	0.221756	0.558292	ns	Fermented banana beverage
MTB_TNF-A	-0.905684	8.2283	0.369843	0.504332	ns	0.146931	0.148137	ns	Fermented banana beverage
Poly:IC_IL-6	-0.799973	9.15082	0.427857	0.513428	ns	0.15222	0.206123	ns	Fermented banana beverage
S.aureus_IL-6	-0.891635	11.0006	0.377249	0.565874	ns	0.208173	0.284705	ns	Fermented banana beverage
S.aureus_TNF-A	0.659743	7.65228	0.512723	0.579731	ns	-0.297167	-0.0145399	ns	Fermented banana beverage
S.enteritidis_TNF-A	0.645603	11.0191	0.521758	0.579731	ns	-0.0432728	-0.0352909	ns	Fermented banana beverage
C.Albicans_IL-6	0.799894	12.3208	0.427902	0.611288	ns	-0.112902	-0.174721	ns	Fermented banana beverage
LPS_IL-10	0.687551	9.24167	0.495203	0.645917	ns	-0.120468	0.0664469	ns	Fermented banana beverage
S.aureus_TNF-A	0.703108	7.65228	0.485548	0.645917	ns	-0.242666	-0.0320424	ns	Fermented banana beverage
Poly:IC_IL-6	-0.618344	9.15082	0.539412	0.674265	ns	0.110735	0.181275	ns	Fermented banana beverage
C.Albicans_TNF-A	-0.502622	6.53716	0.617638	0.741166	ns	0.0550421	0.150775	ns	Fermented banana beverage
Poly:IC_IL-1b	-0.519682	5.95512	0.605788	0.790158	ns	0.125461	0.185308	ns	Fermented banana beverage
Poly:IC_IL-1b	-0.405276	5.95512	0.687162	0.792879	ns	0.00763385	0.208123	ns	Fermented banana beverage
Poly:IC_TNF-A	-0.343048	6.39278	0.733132	0.814591	ns	0.0708469	0.14768	ns	Fermented banana beverage
C.Albicans_IFN-g	0.296527	4.92778	0.768168	0.823038	ns	-0.207754	0	ns	Fermented banana beverage
LPS_TNF-A	0.392416	10.2242	0.696572	0.838423	ns	-0.039333	-0.032438	ns	Fermented banana beverage
S.aureus_IFN-g	0.389535	5.39903	0.698686	0.838423	ns	-1.13005	0.0837933	ns	Fermented banana beverage
C.Albicans_IL-1b	0.223025	7.24997	0.824508	0.852939	ns	-0.036593	0.0142749	ns	Fermented banana beverage
Poly:IC_TNF-A	-0.250268	6.39278	0.8035	0.860892	ns	0.0400662	0.129209	ns	Fermented banana beverage
Poly:IC_IL-10	0.152986	5.16698	0.879082	0.879082	ns	-0.012155	0	ns	Fermented banana beverage
Poly:IC_IL-10	0.188994	5.16698	0.850932	0.880275	ns	-0.0152212	0	ns	Fermented banana beverage
MTB_IL-6	0.30099	13.9229	0.764784	0.882444	ns	-0.0415867	0.00612471	ns	Fermented banana beverage
Poly:IC_IFN-g	-0.090891	8.81914	0.927976	0.927976	ns	-0.0189846	0.236819	ns	Fermented banana beverage
Poly:IC_IL-6	-0.181629	9.15082	0.856676	0.951862	ns	0.041485	0.100758	ns	Fermented banana beverage
Poly:IC_IL-10	0.0360088	5.16698	0.971432	0.971432	ns	-0.0030662	0	ns	Fermented banana beverage
Poly:IC_TNF-A	0.0927807	6.39278	0.926482	0.971432	ns	-0.0307806	0.0640798	ns	Fermented banana beverage
S.aureus_TNF-A	-0.0433644	7.65228	0.9656	0.971432	ns	-0.0545017	0.0977513	ns	Fermented banana beverage
C.Albicans_IL-10	-5.69415	6.61954	8.4115e-07	8.8771e-06	****	1.17621	1.55652	up	Fermented banana beverage
C.Albicans_IL-1b	-5.67843	7.24997	8.8771e-07	8.8771e-06	****	1.05321	0.963527	up	Fermented banana beverage
C.Albicans_TNF-A	-5.92037	6.53716	3.8674e-07	8.8771e-06	****	0.989924	0.975207	up	Fermented banana beverage
C.Albicans_IL-1b	-5.90145	7.24997	4.1275e-07	1.2383e-05	****	1.0898	1.07097	up	Fermented banana beverage
C.Albicans_TNF-A	-5.41775	6.53716	2.1625e-06	3.2437e-05	****	0.934881	0.870289	up	Fermented banana beverage
S.aureus_IL-10	-5.16491	6.15314	5.095e-06	3.8213e-05	****	1.02139	0.887005	up	Fermented banana beverage
C.Albicans_IL-10	-4.61309	6.61954	3.2023e-05	0.00032023	***	0.857106	1.25108	up	Fermented banana beverage
S.enteritidis_IFN-g	-3.8753	7.59034	0.00033728	0.00252961	**	0.423589	0.928562	up	Fermented banana beverage
LPS_IL-10	-3.33302	9.24167	0.00170732	0.0102439	*	0.386192	0.324986	up	Fermented banana beverage
MTB_IL-10	-3.24967	8.28186	0.0021684	0.0130104	*	0.720766	0.744001	up	Fermented banana beverage
S.enteritidis_IL-10	-2.97932	10.0185	0.00460985	0.0230493	*	0.362465	0.378877	up	Fermented banana beverage
MTB_IL-1b	-2.73058	8.90623	0.00894484	0.0298161	*	0.463682	0.478533	up	Fermented banana beverage
MTB_TNF-A	-2.86358	8.2283	0.00629965	0.0298161	*	0.409378	0.437447	up	Fermented banana beverage
LPS_IL-10	-2.64547	9.24167	0.0111402	0.0334207	*	0.265724	0.315565	up	Fermented banana beverage
S.aureus_IL-10	-2.69644	6.15314	0.00977265	0.0418828	*	0.597365	0.438658	up	Fermented banana beverage
C.Albicans_IL-6	-2.58424	12.3208	0.0130145	0.0488042	*	0.485586	0.796111	up	Fermented banana beverage
MTB_IL-10	-3.02563	8.44685	0.0117831	0.34171	ns	0.867741	0.794707	ns	Urban Dwellers Control
C.Albicans_IFN-g	-0.934762	4.60501	0.370372	0.716053	ns	0.202642	0	ns	Urban Dwellers Control
C.Albicans_IL-10	-1.68895	5.65214	0.119898	0.716053	ns	0.514456	0.33636	ns	Urban Dwellers Control
C.Albicans_IL-1b	1.20049	6.23384	0.255658	0.716053	ns	-0.411778	-0.269297	ns	Urban Dwellers Control
C.Albicans_IL-6	1.12549	10.8366	0.284808	0.716053	ns	-0.395587	-0.228218	ns	Urban Dwellers Control
C.Albicans_TNF-A	0.946564	5.54777	0.36459	0.716053	ns	-0.191553	-0.190289	ns	Urban Dwellers Control
LPS_IFN-g	-1.32134	6.28231	0.213739	0.716053	ns	0.405383	0.74397	ns	Urban Dwellers Control
LPS_IL-6	-1.03667	13.2849	0.322579	0.716053	ns	0.20812	0.187493	ns	Urban Dwellers Control
LPS_TNF-A	-1.71654	10.1873	0.11461	0.716053	ns	0.806646	0.405963	ns	Urban Dwellers Control
MTB_IL-10	-2.53097	8.44685	0.0283039	0.716053	ns	0.592017	0.702883	ns	Urban Dwellers Control
MTB_IL-6	0.935123	14.0577	0.370194	0.716053	ns	-0.398277	-0.241598	ns	Urban Dwellers Control
MTB_TNF-A	1.39896	8.54369	0.189924	0.716053	ns	-0.923536	-0.615259	ns	Urban Dwellers Control
Poly:IC_TNF-A	1.0371	6.01201	0.322388	0.716053	ns	-0.288429	-0.215449	ns	Urban Dwellers Control
S.aureus_IL-6	-1.23227	10.3098	0.244041	0.716053	ns	0.313446	0.519208	ns	Urban Dwellers Control
S.enteritidis_IL-6	1.55807	13.8267	0.148063	0.716053	ns	-0.262146	-0.242961	ns	Urban Dwellers Control
S.enteritidis_TNF-A	-1.83944	10.6931	0.0935186	0.716053	ns	1.03087	0.863485	ns	Urban Dwellers Control
LPS_IL-1b	-0.821759	11.1924	0.42901	0.722638	ns	0.227904	0.327738	ns	Urban Dwellers Control
MTB_IL-1b	-0.786466	9.20861	0.448534	0.722638	ns	0.22679	0.346939	ns	Urban Dwellers Control
S.enteritidis_IL-10	0.806063	9.21993	0.437623	0.722638	ns	-0.273308	-0.116454	ns	Urban Dwellers Control
Poly:IC_IFN-g	-0.604532	8.46892	0.557996	0.826738	ns	0.325409	0.653945	ns	Urban Dwellers Control
S.aureus_IL-1b	-0.58565	8.84698	0.570164	0.826738	ns	0.304849	0.333951	ns	Urban Dwellers Control
S.aureus_IFN-g	-0.451085	5.45858	0.660865	0.892234	ns	0.524575	0.353482	ns	Urban Dwellers Control
S.aureus_IL-10	-0.342715	5.49864	0.7384	0.892234	ns	0.0518914	0.0918095	ns	Urban Dwellers Control
S.aureus_TNF-A	-0.376202	7.43807	0.714063	0.892234	ns	0.756223	0.354332	ns	Urban Dwellers Control
S.enteritidis_IL-1b	0.374951	12.3125	0.714967	0.892234	ns	-0.13622	-0.0548494	ns	Urban Dwellers Control
LPS_IL-10	-0.289891	8.7174	0.777398	0.901782	ns	-0.0476662	0.186986	ns	Urban Dwellers Control
MTB_IFN-g	0.205075	7.19366	0.841333	0.93841	ns	-0.403011	0.598128	ns	Urban Dwellers Control
Poly:IC_IL-1b	0.153505	5.66053	0.880835	0.941588	ns	-0.195158	0.0846872	ns	Urban Dwellers Control
S.enteritidis_IFN-g	-0.116859	7.83614	0.90912	0.941588	ns	-0.048821	0.26362	ns	Urban Dwellers Control
Poly:IC_IL-6	-0.039208	8.95221	0.969441	0.969441	ns	-0.152345	0.0449302	ns	Urban Dwellers Control
C.Albicans_IFN-g	-0.934762	4.60501	0.370372	0.981645	ns	0.202642	0	ns	Urban Dwellers Control
C.Albicans_IL-10	-0.605084	5.65214	0.557642	0.981645	ns	0.232243	0.107854	ns	Urban Dwellers Control
C.Albicans_IL-1b	0.589166	6.23384	0.567888	0.981645	ns	-0.26971	-0.0399789	ns	Urban Dwellers Control
C.Albicans_IL-6	0.776205	10.8366	0.454317	0.981645	ns	0.171539	-0.265232	ns	Urban Dwellers Control
C.Albicans_TNF-A	0.125809	5.54777	0.902198	0.981645	ns	-0.0065257	-0.0662188	ns	Urban Dwellers Control
LPS_IFN-g	-0.44928	6.28231	0.662126	0.981645	ns	0.0117305	0.0509343	ns	Urban Dwellers Control
LPS_IL-10	0.101868	8.7174	0.920731	0.981645	ns	-0.115823	0.0383807	ns	Urban Dwellers Control
LPS_IL-1b	-0.611302	11.1924	0.553668	0.981645	ns	0.146067	0.276898	ns	Urban Dwellers Control
LPS_IL-6	-0.993344	13.2849	0.34231	0.981645	ns	0.200223	0.173738	ns	Urban Dwellers Control
LPS_TNF-A	-1.77874	10.1873	0.10345	0.981645	ns	0.862927	0.339843	ns	Urban Dwellers Control
MTB_IFN-g	1.17626	7.19366	0.264805	0.981645	ns	-0.906158	-0.41917	ns	Urban Dwellers Control
MTB_IL-10	0.494657	8.44685	0.630766	0.981645	ns	-0.275724	-0.0284467	ns	Urban Dwellers Control
MTB_IL-1b	0.095515	9.20861	0.925658	0.981645	ns	-0.42907	0.182798	ns	Urban Dwellers Control
MTB_IL-6	1.66017	14.0577	0.125648	0.981645	ns	-0.720306	-0.238607	ns	Urban Dwellers Control
MTB_TNF-A	1.2975	8.54369	0.22153	0.981645	ns	-0.666294	-0.58678	ns	Urban Dwellers Control
Poly:IC_IFN-g	-0.962143	8.46892	0.357058	0.981645	ns	0.229455	0.783509	ns	Urban Dwellers Control
Poly:IC_IL-1b	0.132071	5.66053	0.89736	0.981645	ns	-0.0066827	-0.021931	ns	Urban Dwellers Control
Poly:IC_IL-6	0.0543211	8.95221	0.957673	0.981645	ns	-0.0015655	-0.0235369	ns	Urban Dwellers Control
Poly:IC_TNF-A	0.359182	6.01201	0.726394	0.981645	ns	-0.0901751	-0.0980155	ns	Urban Dwellers Control
S.aureus_IFN-g	0.194401	5.45858	0.849476	0.981645	ns	-0.263892	-0.0937887	ns	Urban Dwellers Control
S.aureus_IL-10	-0.0719815	5.49864	0.943934	0.981645	ns	0.00594753	0.0362672	ns	Urban Dwellers Control
S.aureus_IL-1b	-0.491673	8.84698	0.632806	0.981645	ns	0.23528	0.360987	ns	Urban Dwellers Control
S.aureus_IL-6	-0.023546	10.3098	0.981645	0.981645	ns	0.182799	0.0289775	ns	Urban Dwellers Control
S.aureus_TNF-A	-0.0974777	7.43807	0.924135	0.981645	ns	0.599553	0.229856	ns	Urban Dwellers Control
S.enteritidis_IFN-g	-0.843839	7.83614	0.417087	0.981645	ns	-0.174121	0.73258	ns	Urban Dwellers Control
S.enteritidis_IL-10	1.25004	9.21993	0.237735	0.981645	ns	-0.317123	-0.24309	ns	Urban Dwellers Control
S.enteritidis_IL-1b	-0.562228	12.3125	0.585458	0.981645	ns	0.165112	0.171355	ns	Urban Dwellers Control
S.enteritidis_IL-6	0.933746	13.8267	0.370873	0.981645	ns	-0.269014	-0.0973624	ns	Urban Dwellers Control
S.enteritidis_TNF-A	-0.736577	10.6931	0.477099	0.981645	ns	0.900814	0.158444	ns	Urban Dwellers Control
C.Albicans_IFN-g	0	4.60501	1	1	ns	0	0	ns	Urban Dwellers Control
C.Albicans_IL-10	-1.08387	5.65214	0.302063	1	ns	0.282213	0.19287	ns	Urban Dwellers Control
C.Albicans_IL-1b	0.611323	6.23384	0.553655	1	ns	-0.142068	-0.142311	ns	Urban Dwellers Control
C.Albicans_IL-6	0.349288	10.8366	0.733599	1	ns	-0.567127	0.079481	ns	Urban Dwellers Control
C.Albicans_TNF-A	0.820756	5.54777	0.429557	1	ns	-0.185028	-0.166683	ns	Urban Dwellers Control
LPS_IFN-g	-0.87206	6.28231	0.402176	1	ns	0.393652	0.572115	ns	Urban Dwellers Control
LPS_IL-10	-0.391759	8.7174	0.702868	1	ns	0.0681566	0.139068	ns	Urban Dwellers Control
LPS_IL-1b	-0.210457	11.1924	0.837235	1	ns	0.0818378	0.0403466	ns	Urban Dwellers Control
LPS_IL-6	-0.0433244	13.2849	0.966235	1	ns	0.00789713	0.023208	ns	Urban Dwellers Control
LPS_TNF-A	0.0621943	10.1873	0.951546	1	ns	-0.0562819	-0.0148045	ns	Urban Dwellers Control
MTB_IFN-g	-0.971189	7.19366	0.352736	1	ns	0.503147	1.2314	ns	Urban Dwellers Control
MTB_IL-1b	-0.881981	9.20861	0.397022	1	ns	0.655861	0.445638	ns	Urban Dwellers Control
MTB_IL-6	-0.725046	14.0577	0.483861	1	ns	0.322029	0.23941	ns	Urban Dwellers Control
MTB_TNF-A	0.101462	8.54369	0.921045	1	ns	-0.257242	0.0180736	ns	Urban Dwellers Control
Poly:IC_IFN-g	0.357611	8.46892	0.727535	1	ns	0.0959545	0.134712	ns	Urban Dwellers Control
Poly:IC_IL-1b	0.0214335	5.66053	0.983291	1	ns	-0.188475	0.150543	ns	Urban Dwellers Control
Poly:IC_IL-6	-0.0935291	8.95221	0.927198	1	ns	-0.15078	0.070345	ns	Urban Dwellers Control
Poly:IC_TNF-A	0.677916	6.01201	0.512109	1	ns	-0.198254	-0.117823	ns	Urban Dwellers Control
S.aureus_IFN-g	-0.645486	5.45858	0.532107	1	ns	0.788466	0.532502	ns	Urban Dwellers Control
S.aureus_IL-10	-0.270734	5.49864	0.791708	1	ns	0.0459439	0.0688898	ns	Urban Dwellers Control
S.aureus_IL-1b	-0.0939772	8.84698	0.926851	1	ns	0.0695689	0.0102231	ns	Urban Dwellers Control
S.aureus_IL-6	-1.20873	10.3098	0.252606	1	ns	0.130647	0.44405	ns	Urban Dwellers Control
S.aureus_TNF-A	-0.278725	7.43807	0.785729	1	ns	0.156669	0.125749	ns	Urban Dwellers Control
S.enteritidis_IFN-g	0.72698	7.83614	0.482723	1	ns	0.1253	0.049268	ns	Urban Dwellers Control
S.enteritidis_IL-10	-0.443973	9.21993	0.66584	1	ns	0.0438158	0.160086	ns	Urban Dwellers Control
S.enteritidis_IL-1b	0.937179	12.3125	0.369183	1	ns	-0.301332	-0.189441	ns	Urban Dwellers Control
S.enteritidis_IL-6	0.624324	13.8267	0.545397	1	ns	0.00686777	-0.0974643	ns	Urban Dwellers Control
S.enteritidis_TNF-A	-1.10286	10.6931	0.294092	1	ns	0.130061	-0.0017755	ns	Urban Dwellers Control
S.enteritidis_IFN-g	7.11585	7.05432	4.2482e-06	0.00012745	***	-1.63676	-1.11538	down	Rural Dwellers Control
S.enteritidis_IFN-g	5.90094	7.05432	3.3223e-05	0.0009967	***	-1.4252	-1.10919	down	Rural Dwellers Control
S.enteritidis_TNF-A	3.9785	11.1766	0.00128502	0.0192753	*	-0.661923	-0.683296	down	Rural Dwellers Control
C.Albicans_IFN-g	3.85539	5.94832	0.00162883	0.0244325	*	-1.19348	-0.851344	down	Rural Dwellers Control
C.Albicans_TNF-A	3.26843	8.23611	0.00530777	0.0530777	ns	-0.809675	-0.794733	ns	Rural Dwellers Control
C.Albicans_IL-1b	3.80403	8.59525	0.00177664	0.0532993	ns	-0.95372	-0.958221	ns	Rural Dwellers Control
Poly:IC_IFN-g	-3.37562	7.99714	0.00432849	0.0649274	ns	-0.0009007	0.576798	ns	Rural Dwellers Control
C.Albicans_IL-1b	2.90075	8.59525	0.01113	0.083475	ns	-0.723468	-0.669426	ns	Rural Dwellers Control
C.Albicans_IFN-g	2.88863	5.94832	0.011555	0.0870295	ns	-0.72548	-0.669571	ns	Rural Dwellers Control
LPS_TNF-A	2.88652	10.5341	0.0116039	0.0870295	ns	-0.624619	-0.581682	ns	Rural Dwellers Control
S.enteritidis_TNF-A	2.76169	11.1766	0.0145223	0.0871341	ns	-0.511145	-0.469694	ns	Rural Dwellers Control
C.Albicans_TNF-A	3.00171	8.23611	0.00911294	0.0911294	ns	-0.874075	-0.618933	ns	Rural Dwellers Control
MTB_TNF-A	2.37937	8.41243	0.0315449	0.157725	ns	-0.314623	-0.540918	ns	Rural Dwellers Control
Poly:IC_IFN-g	2.4262	7.99714	0.0288097	0.157725	ns	-0.205864	-0.190357	ns	Rural Dwellers Control
MTB_IFN-g	2.24018	6.59764	0.0411936	0.167137	ns	-0.790439	-0.0228416	ns	Rural Dwellers Control
S.aureus_TNF-A	2.13615	7.9759	0.050141	0.167137	ns	-0.397561	-0.358235	ns	Rural Dwellers Control
S.enteritidis_IL-6	2.15513	14.0467	0.0483848	0.167137	ns	-0.404334	-0.358036	ns	Rural Dwellers Control
S.aureus_TNF-A	2.24252	7.9759	0.0408515	0.204257	ns	-0.621084	-0.587114	ns	Rural Dwellers Control
LPS_TNF-A	2.08501	10.5341	0.0545407	0.204527	ns	-0.523133	-0.455143	ns	Rural Dwellers Control
MTB_IFN-g	2.14536	6.59764	0.048671	0.204527	ns	-0.588716	0.0676746	ns	Rural Dwellers Control
LPS_IL-10	1.93195	9.51602	0.0731247	0.219374	ns	-0.377685	-0.318455	ns	Rural Dwellers Control
C.Albicans_IL-6	1.87184	13.2223	0.0815176	0.222321	ns	-0.406099	-0.352708	ns	Rural Dwellers Control
Poly:IC_IL-6	1.68374	8.83415	0.113605	0.243439	ns	-0.300887	-0.257539	ns	Rural Dwellers Control
Poly:IC_TNF-A	1.73576	6.35396	0.103776	0.243439	ns	-0.470082	-0.267261	ns	Rural Dwellers Control
S.aureus_IL-10	1.71093	6.28115	0.108371	0.243439	ns	-0.284318	-0.292906	ns	Rural Dwellers Control
Poly:IC_IL-1b	1.61874	5.66239	0.127019	0.254038	ns	-0.30879	-0.284868	ns	Rural Dwellers Control
Poly:IC_TNF-A	1.81536	6.35396	0.0897257	0.299086	ns	-0.40549	-0.162992	ns	Rural Dwellers Control
S.aureus_IFN-g	1.72394	6.06381	0.105875	0.317625	ns	-1.49613	-0.0737695	ns	Rural Dwellers Control
S.aureus_IL-6	1.44318	12.3491	0.1702	0.319126	ns	-0.203791	0	ns	Rural Dwellers Control
S.aureus_IFN-g	1.39593	6.06381	0.183719	0.32421	ns	-1.49481	0.133413	ns	Rural Dwellers Control
LPS_IL-6	1.61544	13.7953	0.127253	0.347055	ns	-0.334289	-0.337471	ns	Rural Dwellers Control
LPS_IL-6	1.29824	13.7953	0.214453	0.357422	ns	-0.23907	-0.202208	ns	Rural Dwellers Control
MTB_IL-1b	-1.4096	8.65625	0.179019	0.41312	ns	0.445718	0.471879	ns	Rural Dwellers Control
S.enteritidis_IL-6	1.44212	14.0467	0.169788	0.41312	ns	-0.338516	-0.283158	ns	Rural Dwellers Control
C.Albicans_IL-10	1.15364	7.74041	0.267265	0.4317	ns	-0.0748799	-0.244087	ns	Rural Dwellers Control
LPS_IL-10	1.07338	9.51602	0.300595	0.4317	ns	-0.0253151	-0.149406	ns	Rural Dwellers Control
MTB_IL-6	1.2868	14.0667	0.217635	0.4317	ns	-0.276774	-0.257871	ns	Rural Dwellers Control
MTB_TNF-A	1.1743	8.41243	0.259134	0.4317	ns	-0.0163566	-0.192199	ns	Rural Dwellers Control
Poly:IC_IFN-g	-1.15015	7.99714	0.268673	0.4317	ns	-0.206765	0.0624381	ns	Rural Dwellers Control
Poly:IC_IL-6	1.32718	8.83415	0.204265	0.4317	ns	-0.227145	-0.0572717	ns	Rural Dwellers Control
S.aureus_IL-10	1.06975	6.28115	0.30219	0.4317	ns	0.137835	0.0877186	ns	Rural Dwellers Control
S.aureus_IL-6	1.11989	12.3491	0.280345	0.4317	ns	-0.228528	0	ns	Rural Dwellers Control
LPS_IFN-g	0.923052	6.20849	0.371054	0.505983	ns	-0.723839	-0.0574181	ns	Rural Dwellers Control
C.Albicans_IL-1b	-1.01391	8.59525	0.327228	0.516675	ns	0.230252	0.285763	ns	Rural Dwellers Control
LPS_IFN-g	0.885814	6.20849	0.390157	0.522926	ns	-1.11467	0.177093	ns	Rural Dwellers Control
MTB_IL-1b	-0.886494	8.65625	0.389802	0.522926	ns	0.436415	0.235867	ns	Rural Dwellers Control
S.aureus_IL-1b	0.959011	8.64042	0.353255	0.522926	ns	-0.164028	-0.0782824	ns	Rural Dwellers Control
S.enteritidis_IL-10	0.865374	9.61439	0.40091	0.522926	ns	-0.278309	-0.0686314	ns	Rural Dwellers Control
C.Albicans_IL-6	0.82693	13.2223	0.421582	0.549889	ns	-0.129059	-0.0645677	ns	Rural Dwellers Control
MTB_IL-10	-0.755359	7.99015	0.462062	0.577578	ns	0.216265	0.170577	ns	Rural Dwellers Control
MTB_IL-10	0.510093	7.99015	0.617654	0.741184	ns	0.00246936	-0.0920039	ns	Rural Dwellers Control
S.enteritidis_IL-1b	0.513742	12.1284	0.615163	0.741184	ns	-0.0709825	-0.0834973	ns	Rural Dwellers Control
C.Albicans_IL-10	0.411612	7.74041	0.686637	0.76293	ns	-0.0406522	0.00113526	ns	Rural Dwellers Control
Poly:IC_IL-10	-0.426606	5.31858	0.675925	0.76293	ns	0.101067	0	ns	Rural Dwellers Control
C.Albicans_TNF-A	0.296963	8.23611	0.770702	0.797278	ns	0.0643994	-0.119514	ns	Rural Dwellers Control
LPS_IL-1b	0.322051	11.0702	0.752005	0.797278	ns	-0.0497652	-0.0482104	ns	Rural Dwellers Control
LPS_IL-1b	0.277841	11.0702	0.784962	0.908928	ns	-0.0747473	-0.0501027	ns	Rural Dwellers Control
Poly:IC_IL-10	0.183933	5.31858	0.856608	0.908928	ns	0.0104463	0	ns	Rural Dwellers Control
Poly:IC_IL-1b	0.155328	5.66239	0.87863	0.908928	ns	-0.0613458	0.288013	ns	Rural Dwellers Control
S.enteritidis_IL-10	-0.18448	9.61439	0.856178	0.908928	ns	0.315824	0.291734	ns	Rural Dwellers Control
S.enteritidis_IL-1b	0.227772	12.1284	0.822894	0.908928	ns	-0.0543277	-0.0487068	ns	Rural Dwellers Control
C.Albicans_IFN-g	1.23266	5.94832	0.237184	0.944072	ns	-0.468002	-0.0635441	ns	Rural Dwellers Control
C.Albicans_IL-10	0.776897	7.74041	0.449678	0.944072	ns	-0.0342277	-0.101736	ns	Rural Dwellers Control
C.Albicans_IL-6	-0.87141	13.2223	0.397628	0.944072	ns	0.27704	0.293489	ns	Rural Dwellers Control
LPS_IFN-g	0.111683	6.20849	0.912603	0.944072	ns	0.390835	0.041542	ns	Rural Dwellers Control
LPS_IL-10	-0.694739	9.51602	0.498173	0.944072	ns	0.35237	0.264964	ns	Rural Dwellers Control
LPS_IL-6	0.473701	13.7953	0.642601	0.944072	ns	-0.0952192	-0.105272	ns	Rural Dwellers Control
LPS_TNF-A	-0.397023	10.5341	0.696933	0.944072	ns	0.101486	0.141687	ns	Rural Dwellers Control
MTB_IFN-g	0.219097	6.59764	0.829523	0.944072	ns	0.201723	0.476076	ns	Rural Dwellers Control
MTB_IL-10	-1.21966	7.99015	0.241957	0.944072	ns	0.213796	0.265864	ns	Rural Dwellers Control
MTB_IL-1b	-0.647332	8.65625	0.527184	0.944072	ns	0.00930344	0.282654	ns	Rural Dwellers Control
MTB_IL-6	1.30781	14.0667	0.210593	0.944072	ns	-0.287169	-0.264413	ns	Rural Dwellers Control
MTB_TNF-A	-0.998773	8.41243	0.334222	0.944072	ns	0.298266	0.409282	ns	Rural Dwellers Control
Poly:IC_IL-10	0.574597	5.31858	0.574352	0.944072	ns	-0.0906205	0	ns	Rural Dwellers Control
Poly:IC_IL-1b	-1.23658	5.66239	0.235224	0.944072	ns	0.247444	0.631247	ns	Rural Dwellers Control
Poly:IC_IL-6	-0.120623	8.83415	0.905588	0.944072	ns	0.0737426	0.184894	ns	Rural Dwellers Control
Poly:IC_TNF-A	0.286761	6.35396	0.77826	0.944072	ns	0.0645915	0.120755	ns	Rural Dwellers Control
S.aureus_IFN-g	0.450342	6.06381	0.659096	0.944072	ns	-0.0013246	0.0445151	ns	Rural Dwellers Control
S.aureus_IL-10	-0.4989	6.28115	0.625321	0.944072	ns	0.422153	0.498881	ns	Rural Dwellers Control
S.aureus_IL-1b	-0.833144	8.64042	0.418238	0.944072	ns	-0.119023	-0.0912678	ns	Rural Dwellers Control
S.aureus_IL-6	-0.121065	12.3491	0.905244	0.944072	ns	-0.0247362	0	ns	Rural Dwellers Control
S.aureus_TNF-A	0.31626	7.9759	0.756265	0.944072	ns	-0.223524	-0.186349	ns	Rural Dwellers Control
S.enteritidis_IFN-g	-0.62249	7.05432	0.54327	0.944072	ns	0.211558	0.157056	ns	Rural Dwellers Control
S.enteritidis_IL-10	-0.971922	9.61439	0.346936	0.944072	ns	0.594133	0.470215	ns	Rural Dwellers Control
S.enteritidis_IL-1b	-0.213979	12.1284	0.83344	0.944072	ns	0.0166548	0.0270105	ns	Rural Dwellers Control
S.enteritidis_IL-6	-0.411013	14.0467	0.686865	0.944072	ns	0.0658181	0.113152	ns	Rural Dwellers Control
S.enteritidis_TNF-A	-0.659304	11.1766	0.519678	0.944072	ns	0.150778	0.210122	ns	Rural Dwellers Control
S.aureus_IL-1b	0.0440938	8.64042	0.965429	0.965429	ns	-0.283051	-0.154662	ns	Rural Dwellers Control
MTB_IL-6	-0.0244334	14.0667	0.98084	0.98084	ns	0.010395	0.0393015	ns	Rural Dwellers Control
LPS_IL-1b	-0.0050142	11.0702	0.996066	0.996066	ns	-0.0249822	0.00148706	ns	Rural Dwellers Control
Summary statistics for the analysis of differential cytokine productions (stimulation and cytokine, marked in stim_cyto column) across time points within each dietary arm. A linear mixed model with a two-sided hypothesis test was applied, including time point, BMI, physical activity level, and age as fixed variables, with participant ID as a random effect (variancePartition package). P-values wer…

## Sheet: Table S9, metabolomic metaboli
Supplementary Table S9: Metabolites information
ionMz	compoundName	HMDB_ID	WD: t1_vs_t0	WD: t2_vs_t1	WD: t2_vs_t0	AhD: t1_vs_t0	AhD: t2_vs_t1	AhD: t2_vs_t0	Fermented: t1_vs_t0	Fermented: t2_vs_t1	Fermented: t2_vs_t0
100.04	L-3-Aminodihydro-2(3H)-furanone	HMDB0029387	X	X	X	X		X	X		X	X = included in analysis for this statistical comparison
1000.5066	CDP-DG(16:0/20:4(5Z,8Z,11Z,14Z))	HMDB0006973		X		X
1004.1707	Naphthyl-2-methylene-succinyl-CoA	METPA1837	X	X	X	X	X	X	X		X
101.0241	2-Ketobutyric acid	HMDB0000005		X	X
101.0476	3-Aminobutyrate	HMDB0094693				X		X	X
101.0601	Isovaleric acid	HMDB0000718	X	X
101.071	N-Nitrosodiethylamine	HMDB0041878				X		X	X	X
1012.2691	trans-2-Enoyl-OPC6-CoA	HMDB0011121		X	X	X
1016.5427	Demissine	HMDB0034205		X			X	X	X
102.0553	Dimethylglycine	HMDB0000092	X	X			X		X
1027.9626	TG(16:0/24:0/24:1(15Z))	HMDB0044009		X	X	X	X	X
103.0399	2-Hydroxybutyric acid	HMDB0000008	X		X	X			X		X
104.0351	L-Serine	HMDB0000187							X	X
1044.3684	trans-2,3-dehydropristanoyl-CoA	HMDB0062535		X	X		X			X
1045.4827	PIP2(16:0/22:4(10Z,13Z,16Z,19Z))	HMDB0010047					X
105.0193	Glyceric acid	HMDB0000139	X		X	X	X	X	X	X
105.0375	3-(Methylthio)-1-propanol	HMDB0031716	X	X			X	X
105.0549	(2R*,3R*)-1,2,3-Butanetriol	HMDB0034778						X		X	X
107.0499	p-Cresol	HMDB0001858				X	X
108.0214	p-Benzosemiquinone	HMDB0256033		X	X				X	X
108.0449	4-Aminophenol	HMDB0001169	X	X	X
108.9959	Methyl methanesulfonate	HMDB0254601	X	X	X		X		X	X
109.0293	Pyrocatechol	HMDB0000957			X		X		X	X
109.0668	2,3,5-Trimethylfuran	HMDB0029721			X				X	X
110.0242	Pyrrole-2-carboxylic acid	HMDB0004230		X	X
110.0721	Histamine	HMDB0000870		X	X	X		X	X		X
110.9757	Monomethyl sulfate	HMDB0254614				X		X		X
110.9918	2-Thiophenecarboxaldehyde	HMDB0029717		X	X				X	X	X
111.0086	3-Furoic acid	HMDB0000444				X		X	X		X
111.0449	trans-1,2-Dihydrobenzene-1,2-diol	HMDB0001164	X	X	X	X		X	X	X
111.0814	(Z)-4-Heptenal	HMDB0031483	X		X	X
112.0154	Azomycin	HMDB0245259	X	X			X		X
112.04	1-Pyrroline-5-carboxylic acid	HMDB0001301				X	X	X	X	X
112.0513	Creatinine	HMDB0000562					X
113.0241	Norfuraneol	HMDB0031859	X	X	X
113.035	Dihydrouracil	HMDB0000076	X	X		X	X
114.02	Maleamate	METPA0190				X			X
114.0556	L-Proline	HMDB0000162	X	X		X	X	X
115.0037	Fumaric acid	HMDB0000134	X		X	X	X			X	X
115.0395	Alpha-ketoisovaleric acid	HMDB0000019	X	X			X				X
115.0594	2-Methyl-1-methylthio-2-butene	HMDB0032411	X	X		X	X	X
115.076	Caproic acid	HMDB0000535		X	X				X		X
116.0164	Homocysteine thiolactone	HMDB0002287		X	X	X		X	X
116.0349	Acetylglycine	HMDB0000532				X		X	X	X
116.05	Indole	HMDB0000738		X							X
116.0715	Betaine	HMDB0000043	X	X
117.0553	3-Hydroxy-2-methyl-[R-(R,S)]-butanoic acid	HMDB0000351								X
117.0666	2,4-Diaminobutyric acid	HMDB0002362								X
117.0744	Diisopropyl sulfide	HMDB0029579	X	X
118.0297	1,2-Diacylglycerol-LD-PI-pool	HMDB0062270		X	X	X
118.0504	L-Threonine	HMDB0000167	X		X						X
118.9807	3-Mercaptopyruvic acid	HMDB0001368		X	X	X		X	X		X
119.0171	3-Methylthiopropionic acid	HMDB0001527		X	X		X	X	X		X
119.0345	(S)-3,4-Dihydroxybutyric acid	HMDB0000337		X
119.0496	4-Hydroxystyrene	HMDB0004072	X	X	X
120.012	L-Cysteine	HMDB0000574						X	X		X
121.0293	Benzoic acid	HMDB0001870	X		X	X	X	X	X		X
121.0654	4-Ethylphenol	HMDB0029306	X	X		X	X		X	X
122.0243	Nicotinic acid	HMDB0001488					X	X
122.0355	Pyrazinamide	HMDB0014483	X		X	X	X	X	X	X
124.0073	Taurine	HMDB0000251	X		X
124.9565	Dimethyl trisulfide	HMDB0013780		X	X		X	X
124.991	2-Hydroxyethanesulfonate	HMDB0003903	X			X		X
125.0061	5-Methyl-2-thiophenecarboxaldehyde	HMDB0032431	X
125.0239	1,2,3-Trihydroxybenzene	HMDB0013674	X	X		X
125.0346	Thymine	HMDB0000262		X	X	X
125.0469	2,4-Diamino-6-hydroxypyrimidine	HMDB0002128		X		X
125.0602	Methyl sorbate	HMDB0029582		X	X		X		X	X
125.0968	N(tele)-methylhistaminium	HMDB0062574		X	X		X	X	X	X
126.0194	Hydroxyminaline	HMDB0034368	X		X	X		X			X
126.0305	1-Methyl-4-nitroimidazole	HMDB0060659	X	X		X
126.9965	Thiouracil	HMDB0245323						X
127.0257	Ammelide	HMDB0248340				X		X
127.0394	Osmundalactone	HMDB0031303			X	X	X
127.051	Dihydrothymine	HMDB0000079							X
128.0096	Cyanuric acid	HMDB0041861				X			X		X
128.0348	Pyroglutamic acid	HMDB0000267	X	X	X		X	X			X
128.0713	Pipecolic acid	HMDB0000070	X	X		X	X
129.0191	Glutaconic acid	HMDB0000620				X		X	X	X
129.0552	2-Methyl-3-ketovaleric acid	HMDB0000408	X	X	X				X
129.0911	Heptanoic acid	HMDB0000666	X	X				X
129.1137	Agmatine	HMDB0001432	X	X			X
130.0391	N-carbamoyl-beta-alaninate	HMDB0062812	X	X	X
130.0505	4-Hydroxyproline	HMDB0000725		X		X	X		X
130.0872	L-Isoleucine	HMDB0000172	X	X					X
131.0348	Monoethyl malonic acid	HMDB0000576				X
131.0457	Ureidopropionic acid	HMDB0000026							X
131.071	2-Hydroxy-3-methylpentanoic acid	HMDB0000317	X	X			X				X
131.0819	Ornithine	HMDB0000214	X	X	X
131.994	1-Isothiocyanato-2-(methylthio)ethane	HMDB0038442		X	X
132.0301	L-Aspartic acid	HMDB0000191		X		X		X	X		X
132.045	Indoxyl	HMDB0004094		X	X	X		X
132.0662	L-2-Amino-5-hydroxypentanoic acid	HMDB0031658	X	X	X	X	X				X
133.014	L-Malic acid	HMDB0000156								X	X
133.0506	2,3-Dihydroxyvaleric acid	HMDB0000421		X	X				X	X	X
133.0652	(4-Methylphenyl)acetaldehyde	HMDB0029639		X	X				X	X
134.0071	Benzothiazole	HMDB0032930		X	X	X		X
134.061	N-Acetylarylamine	HMDB0001250	X	X			X	X		X
135.0301	Erythronic acid	HMDB0000613	X	X		X	X	X
135.045	Phenylacetic acid	HMDB0000209	X		X				X
135.0809	2,3,6-Trimethylphenol	HMDB0029667	X		X				X	X
137.0348	Urocanic acid	HMDB0000301			X
137.0603	Tyrosol	HMDB0004284			X	X	X		X	X
137.071	2-Ethoxy-3-methylpyrazine	HMDB0031850		X					X	X
139.1121	(3Z,6Z)-3,6-Nonadien-1-ol	HMDB0030957	X	X			X	X
139.9932	(±)-Methamidophos	HMDB0031803		X						X	X
141.0668	Ectoine	HMDB0240650		X	X	X		X
142.0504	Vinylacetylglycine	HMDB0000894		X		X		X		X	X
142.066	6-Methylquinoline	HMDB0033115			X
143.0342	3-Hexenedioic acid	HMDB0000393		X
143.071	4-Hydroxycyclohexylcarboxylic acid	HMDB0001988	X	X	X		X	X	X	X
143.0819	4-Amino-1-piperidinecarboxylic acid	HMDB0060385		X	X	X		X
143.1071	Caprylic acid	HMDB0000482	X	X					X
144.0301	2-Keto-glutaramic acid	HMDB0001552	X		X	X		X	X	X
144.0455	1H-Indole-3-carboxaldehyde	HMDB0029737		X
144.0666	Isobutyrylglycine	HMDB0000730	X	X			X	X
144.0855	(±)-2-Butylthiazolidine	HMDB0040116		X	X	X		X		X	X
145.0142	Oxoglutaric acid	HMDB0000208				X				X	X
145.0618	L-Glutamine	HMDB0000641						X	X
145.0976	L-Lysine	HMDB0000182	X	X			X		X		X
146.0243	Indole-5,6-quinone	HMDB0006779	X	X		X	X
146.0457	L-Glutamic acid	HMDB0000148	X	X	X
146.0648	5-Methylthiopentanaldoxime	METPA1772							X
146.0815	(2R,3R,4R)-2-Amino-4-hydroxy-3-methylpentanoic acid	HMDB0029449					X	X	X		X
147.0662	Mevalonic acid	HMDB0000227	X		X				X	X	X
147.0806	Cuminaldehyde	HMDB0002214							X	X	X
148.0259	Dihydro-4,6-dimethyl-4H-1,3,5-dithiazine	HMDB0039817			X	X		X	X	X	X
148.0435	L-Methionine	HMDB0000696	X	X	X				X		X
149.0093	D-Tartaric acid	HMDB0029878	X	X	X		X	X	X		X
149.0602	Hydrocinnamic acid	HMDB0000764	X		X				X	X
149.0963	Thymol	HMDB0001878	X		X				X	X
150.0019	1,2-Benzisothiazol-3(2H)-one	HMDB0034413		X	X	X	X		X		X
150.0556	Acetaminophen	HMDB0001859				X	X
151.0397	p-Hydroxyphenylacetic acid	HMDB0000020	X		X	X		X	X
151.0502	N1-Methyl-2-pyridone-5-carboxamide	HMDB0004193	X	X	X
151.0755	2-Isopropyl-1,4-benzenediol	HMDB0032132			X				X	X
151.0874	2-Methoxy-(3 or 5 or 6)-isopropylpyrazine	HMDB0032381							X	X
151.1129	(-)-trans-Carveol	HMDB0003450	X		X	X	X
152.0714	Dopamine	HMDB0000073	X	X	X		X
153.0198	Gentisic acid	HMDB0000152							X
153.0917	Methyl 2-octynoate	HMDB0031302	X		X	X	X	X
154.0624	L-Histidine	HMDB0000177		X		X		X	X		X
154.9997	Methyl phenyl disulfide	HMDB0040939		X	X
155.0465	5-Hydroxymethyl-4-methyluracil	HMDB0000544	X						X	X
155.107	4-Hydroxynonenal	HMDB0004362	X	X
157.0867	cis-4-Hydroxycyclohexylacetic acid	HMDB0000451	X		X	X	X	X
157.1233	Oenanthic ether	HMDB0000798	X		X	X	X	X	X		X
158.0457	L-2-Amino-4-methylenepentanedioic acid	HMDB0029433				X		X	X
158.0603	Indoleacetaldehyde	HMDB0001190	X	X
158.0819	2-Methylbutyrylglycine	HMDB0000339	X	X		X	X			X	X
159.0295	Oxoadipic acid	HMDB0000225		X	X				X	X	X
159.0457	6-Methylcoumarin	HMDB0032394					X	X		X
159.0659	3-Methyladipic acid	HMDB0000555		X	X		X	X	X	X
159.0779	D-Alanyl-D-alanine	HMDB0003459			X	X		X
159.0908	3-Dehydrocarnitine	HMDB0012154				X		X	X
159.1135	N(6)-Methyllysine	HMDB0002038	X	X		X		X	X		X
160.0262	Erucin	HMDB0033764				X	X	X	X
160.0403	2-Indolecarboxylic acid	HMDB0002285			X	X		X
160.098	L-Carnitine	HMDB0000062		X	X						X
161.0243	3 Hydroxycoumarin	HMDB0002149	X	X		X	X
161.0459	2-Hydroxyadipic acid	HMDB0000321		X
161.0576	Glycyl-Serine	HMDB0028850							X
161.0811	2-(1-Ethoxyethoxy)propanoic acid	HMDB0059918							X	X
161.0935	5-Hydroxylysine	HMDB0000450					X		X	X
161.9868	Acesulfame	HMDB0033585								X
162.0045	3-Methylsulfinylpropyl isothiocyanate	HMDB0006095							X	X
162.0562	4-(3-Pyridyl)-3-butenoic acid	HMDB0001424				X	X
163.0404	Phenylpyruvic acid	HMDB0000205	X	X		X	X
165.0413	Arabinonic acid	HMDB0000539	X	X	X	X	X	X	X		X
165.0746	3-(4-Methyl-3-pentenyl)thiophene	HMDB0038183	X	X
165.9796	2(3H)-Benzothiazolethione	HMDB0030524				X	X	X
166.0504	Pyridoxal	HMDB0001545	X	X	X		X	X	X		X
167.0213	Uric acid	HMDB0000289	X							X
168.0062	2-Amino-3-phosphonopropionic acid	HMDB0000370									X
168.0775	1-Methylhistidine	HMDB0000001	X	X			X			X
168.0898	Pyridoxaminium(1+)	HMDB0062696	X	X			X			X
169.0658	Methyl beta-naphthyl ketone	HMDB0032412	X	X	X	X	X
169.0864	1,4-Ipomeadiol	HMDB0030471	X	X	X			X
169.1228	cis-4-Decenoic acid	HMDB0004980	X	X	X	X	X
170.0448	Tetrahydrodipicolinate	HMDB0012289			X		X	X		X
171.1022	Tetrahydrofurfuryl butyrate	HMDB0036188	X	X	X		X	X	X
171.139	Capric acid	HMDB0000511	X		X	X		X
172.9915	Phenol sulphate	HMDB0060015				X
173.0712	Demethylated antipyrine	HMDB0006240	X	X	X
173.0821	Suberic acid	HMDB0000893		X	X		X	X		X
173.0934	N-Acetylornithine	HMDB0003357		X	X	X		X
173.1046	L-Arginine	HMDB0000517	X		X				X	X
173.1418	Butyrylcholine	HMDB0013223	X	X					X
174.0406	N-Acetyl-L-aspartic acid	HMDB0000812	X	X		X		X			X
174.056	Indoleacetic acid	HMDB0000197	X	X			X
174.0884	Citrulline	HMDB0000904	X	X
175.0237	Ascorbic acid	HMDB0000044				X		X
175.0612	2-Isopropylmalic acid	HMDB0000402	X	X	X	X	X		X	X
175.0758	Cinnamyl acetate	HMDB0029699	X				X	X		X	X
177.0225	3,3''-Thiobispropanoic acid	HMDB0031162	X	X	X			X		X	X
177.0342	Cysteinylglycine	HMDB0000078		X	X		X	X	X	X	X
177.0555	4-Methoxycinnamic acid	HMDB0002040		X	X	X		X	X	X	X
177.0763	2-O-Methyl-L-fucose	HMDB0033789								X	X
177.0913	5-Phenylvaleric acid	HMDB0002043	X		X		X	X	X	X
178.0354	2-Amino-3,4-dihydroxypentanedioic acid	HMDB0030408	X	X				X	X	X	X
178.0506	Hippuric acid	HMDB0000714	X	X			X		X	X
179.0358	4-Hydroxyphenylpyruvic acid	HMDB0000707				X		X			X
179.0565	D-Glucose	HMDB0000122		X					X	X
180.0664	L-Tyrosine	HMDB0000158	X	X		X	X
181.0366	3-Methyluric acid	HMDB0001970	X	X		X	X	X
181.0508	Homovanillic acid	HMDB0000118	X	X		X	X
181.0708	Galactitol	HMDB0000107		X		X	X			X	X
181.0841	Dacarbazine	HMDB0014989		X	X	X	X			X	X
181.9918	Saccharin	HMDB0029723	X	X	X	X
182.0455	4-Pyridoxic acid	HMDB0000017	X	X	X	X	X	X	X		X
182.0688	2,6-Diamino-4-hydroxy-5-N-methylformamidopyrimidine	HMDB0011657	X		X		X
183.0292	3,4-Dihydroxymandelic acid	HMDB0001866	X		X	X	X
183.0459	Dibenzo-p-dioxin	HMDB0255966	X			X	X
183.1026	(1''R)-Nepetalic acid	HMDB0036117									X
183.1143	N-(3-acetamidopropyl)pyrrolidin-2-one	HMDB0061384				X	X		X	X
183.1385	(Z)-3-Methyl-3-decenoic acid	HMDB0031062	X	X		X	X
184.0016	Phosphoserine	HMDB0000272	X	X	X	X		X
184.0975	Pseudoecgonine	HMDB0006348		X			X	X
184.9873	Diethyldithiophosphate	HMDB0061736	X	X	X		X	X
185.0568	Pyroglutamylglycine	HMDB0061890		X	X	X		X		X
185.0935	Alanyl-Proline	HMDB0028695	X	X
185.1184	3-Oxodecanoic acid	HMDB0010724	X	X		X		X
185.1333	7-Ethyl-5,6-dihydro-1,4-dimethylazulene	HMDB0035759	X	X		X		X
185.1543	Undecanoic acid	HMDB0000947	X	X	X	X	X	X		X	X
186.0554	Indoleacrylic acid	HMDB0000734				X	X
186.1132	N-Heptanoylglycine	HMDB0013010					X	X	X	X
187.0074	p-Cresol sulfate	HMDB0011635				X	X
187.073	N-Acetylglutamine	HMDB0006029				X	X	X	X	X	X
187.0971	Azelaic acid	HMDB0000784				X	X
187.1195	Homo-L-arginine	HMDB0000670				X	X		X		X
187.1339	3-Hydroxycapric acid	HMDB0002203	X	X	X				X
188.0719	3-Indolepropionic acid	HMDB0002302	X	X		X	X			X	X
188.1111	EPTC	HMDB0251894				X				X	X
188.9869	Pyrocatechol sulfate	HMDB0059724			X	X	X		X	X
189.003	Oxalosuccinic acid	HMDB0003974				X	X
189.0401	3-Dehydroquinate	HMDB0012710	X	X	X				X	X
189.0878	Diaminopimelic acid	HMDB0001370				X		X		X	X
189.1276	beta-Damascenone	HMDB0013804					X			X	X
191.02	Citric acid	HMDB0000094		X		X		X	X	X	X
191.1075	2-Methyl-1-phenyl-2-propanyl acetate	HMDB0031571		X				X
192.066	Phenylacetylglycine	HMDB0000821		X			X	X	X		X
193.0491	Temozolomide	HMDB0014991		X	X
193.0716	D-4-O-Methyl-myo-inositol	HMDB0029915	X	X		X	X		X	X
193.0867	(R)-3-Hydroxy-5-phenylpentanoic acid	HMDB0031517	X	X		X	X	X	X	X
193.1077	Tetraethylene glycol	HMDB0094708					X	X		X
193.1236	4-Hydroxypropofol	HMDB0014018					X
194.0456	Salicyluric acid	HMDB0000840		X
194.0827	Metyrosine	HMDB0014903	X		X		X	X
195.052	Galactonic acid	HMDB0000565	X	X	X
195.1028	2,6-Dimethoxy-4-propylphenol	HMDB0036226	X	X		X	X
195.1388	Dihydro-5-(2-octenyl)-2(3H)-furanone	HMDB0030867				X	X	X	X
196.0257	3-Hydroxy-2-methylpyridine-4,5-dicarboxylate	HMDB0006955	X		X		X	X	X		X
196.0378	2-Amino-5-phosphopentanoic acid	HMDB0247376			X		X	X
197.0081	4-fumarylacetoacetate(2-)	HMDB0062563			X	X		X
197.0311	Nitrofurazone	HMDB0014480	X		X				X
197.0451	Vanillylmandelic acid	HMDB0000291					X	X
197.0681	5-Acetylamino-6-amino-3-methyluracil	HMDB0004400	X	X
197.1176	Hercynine	HMDB0029422		X			X	X
197.155	5-Dodecenoic acid	HMDB0000529		X	X	X	X
198.0176	O-Phosphohomoserine	HMDB0003484				X		X
198.0595	2-(4-Methyl-5-thiazolyl)ethyl propionate	HMDB0032424		X			X	X
198.9886	Poppy acid	HMDB0033695	X	X		X		X	X	X	X
199.0074	4-Vinylphenol sulfate	HMDB0062775	X	X		X
199.0621	(Z)-3-(1-Formyl-1-propenyl)pentanedioic acid	HMDB0033091		X	X	X	X
199.0758	Monobenzone	HMDB0014738	X	X		X			X
199.1334	(S)-9-Hydroxy-10-undecenoic acid	HMDB0032662	X	X		X	X	X
199.1699	Dodecanoic acid	HMDB0000638				X	X	X
199.9701	Cysteine-S-sulfate	HMDB0000731	X		X	X	X	X		X	X
200.129	Capryloylglycine	HMDB0000832								X
200.9864	4-Sulfobenzoate	HMDB0258513			X	X	X		X		X
201.0225	4-ethylphenylsulfate	HMDB0062551	X	X		X	X		X	X
201.0763	4-Heptenal diethyl acetal	HMDB0032306				X	X			X	X
201.0886	Alanyl-Hydroxyproline	HMDB0028688		X		X	X	X	X		X
201.113	Sebacic acid	HMDB0000792					X	X	X		X
201.1245	Alanyl-Isoleucine	HMDB0028690	X		X				X		X
201.1351	Asymmetric dimethylarginine	HMDB0001539							X		X
201.1491	3-Hydroxynonyl acetate	HMDB0032443				X	X
203.0021	O-methoxycatechol-O-sulphate	HMDB0060013							X	X
203.0561	3,5,6-Trihydroxy-5-(hydroxymethyl)-2-methoxy-2-cyclohexen-1-one	HMDB0041031	X	X		X	X	X
203.0827	L-Tryptophan	HMDB0000929	X	X					X
203.1029	Serinyl-Valine	HMDB0029052	X	X		X	X		X		X
203.1284	(2xi,6xi)-7-Methyl-3-methylene-1,2,6,7-octanetetrol	HMDB0033217	X	X
204.0666	Indolelactic acid	HMDB0000671		X					X	X
204.1037	1-(2,3-Dihydro-1H-pyrrolizin-5-yl)-1,4-pentanedione	HMDB0040046	X	X	X
204.1237	Pantothenol	HMDB0004231							X
204.1395	Diethylpropion	HMDB0015072			X
204.9813	5-Sulfoxymethylfurfural	HMDB0059752	X	X	X	X	X
204.9984	3-Oxalomalate	HMDB0245962							X
205.0507	Eugenitol	HMDB0029466		X
205.0871	Ethyl trans-p-methoxycinnamate	HMDB0030762		X	X		X			X
205.1594	4-(1,1,3,3-Tetramethylbutyl)-phenol	HMDB0013825	X	X	X	X		X		X	X
207.0119	1-Naphthalenesulfonic acid	HMDB0243955		X	X					X
207.0297	3-(2H-1,3-benzodioxol-5-yl)-3-oxopropanoic acid	HMDB0129376		X	X				X	X
207.0482	Methyl 5-(1-Propynyl)-2-thiophenepropanoate	HMDB0034759	X	X		X	X	X	X		X
207.066	(R)-2-Benzylsuccinate	HMDB0012127	X	X	X			X		X
207.0871	Ethyl beta-D-glucopyranoside	HMDB0029968				X		X	X	X
207.139	Eremopetasinorol	HMDB0029668	X	X		X	X
208.0609	Hydroxyphenylacetylglycine	HMDB0000735			X		X
208.9584	Di-2-propenyl tetrasulfide	HMDB0033202		X	X				X	X	X
209.0659	Sedoheptulose	HMDB0003219			X	X	X	X	X		X
209.0814	Sinapyl alcohol	HMDB0013070	X
209.0938	Aprobarbital	HMDB0015441	X
209.118	Jasmonic acid	HMDB0032797		X	X	X	X
209.1545	Linalyl propionate	HMDB0030425		X	X
210.0412	Topaquinone	HMDB0011639		X		X		X
211.0822	D-Glycero-D-galacto-heptitol	HMDB0033750							X		X
211.0969	3,4-Methyleneazelaic acid	HMDB0059744	X	X					X		X
211.1337	Cucurbic acid	HMDB0029388	X	X
211.1699	10-Undecenyl acetate	HMDB0031017				X		X		X
212.0023	Indoxyl sulfate	HMDB0000682	X	X		X
212.0749	2-(4-Methyl-5-thiazolyl)ethyl butanoate	HMDB0032418		X	X	X	X	X
213.0224	{[(2E)-3-phenylprop-2-en-1-yl]oxy}sulfonic acid	HMDB0135284		X					X	X
213.1039	Harmaline	HMDB0030310				X		X	X
213.113	5-Hexyltetrahydro-2-oxo-3-furancarboxylic acid	HMDB0030984		X	X			X
213.1491	3-Oxododecanoic acid	HMDB0010727	X	X	X	X		X		X
213.1858	Tridecanoic acid	HMDB0000910				X	X	X		X	X
214.1451	N-Nonanoylglycine	HMDB0013279					X	X	X	X
215.0025	(5-ethenyl-2-hydroxyphenyl)oxidanesulfonic acid	HMDB0124978			X			X
217.0152	4,8-dihydroxy-2H-furo[2,3-h]chromen-2-one	HMDB0135848		X	X		X	X	X	X
218.0338	4-Amino-2-methyl-5-phosphomethylpyrimidine	HMDB0243613	X	X	X			X
219.0345	1-Propenyl 1-(1-propenylthio)propyl disulfide	HMDB0038967		X			X	X
219.0453	N-Acetyl-S-(N-methylcarbamoyl)cysteine	HMDB0041942	X	X			X	X		X
219.0807	Alanyl-Methionine	HMDB0028693					X	X	X	X
219.1745	Nootkatol	HMDB0013688	X	X	X	X		X
220.0292	S-(3-oxo-3-carboxy-n-propyl)cysteine	HMDB0002135	X	X	X	X		X	X		X
220.0624	Methyl 5-hydroxyoxindole-3-acetate	HMDB0038990		X		X		X	X	X	X
220.0834	N-Acetylgalactosamine	HMDB0000212							X		X
220.9765	3-Sulfomuconate	HMDB0031447	X	X	X				X
221.1542	Rishitin	HMDB0035593			X	X	X	X
223.0976	Diplosporin	HMDB0030680		X	X		X		X		X
223.1097	Butalbital	HMDB0014386		X	X		X	X	X		X
223.134	Epoxyeremopetasinorol	HMDB0029670	X	X		X	X
223.1703	5,8-Tetradecadienoic acid	HMDB0000560		X		X	X			X
224.0759	Ethiofencarb	HMDB0031782				X		X
224.1178	Pentobarbital sodium	HMDB0304826								X
225.0052	Bis(2-furanylmethyl) disulfide	HMDB0029988	X		X	X		X	X
225.1655	(8E,15E)-1,8,15-Heptadecatriene-11,13-diyne	HMDB0031041		X	X
225.1859	5-Tetradecenoic acid	HMDB0000499	X		X	X
226.0885	Koenoline	HMDB0033452		X	X	X		X	X
227.0022	{4-[(1E)-3-oxoprop-1-en-1-yl]phenyl}oxidanesulfonic acid	HMDB0135289	X		X	X	X	X	X	X
227.0203	2-oxo-3-(2,3,4,5-tetrahydroxyphenyl)propanoic acid	HMDB0125223							X	X
227.0386	{[(2E)-2-methyl-3-phenylprop-2-en-1-yl]oxy}sulfonic acid	HMDB0133620		X	X	X	X		X	X
227.0688	Pemirolast	HMDB0015023		X		X		X	X	X
227.1038	Prolylhydroxyproline	HMDB0006695							X		X
227.1288	Traumatic acid	HMDB0000933	X	X						X
227.1392	Isoleucylproline	HMDB0011174	X	X	X
227.1655	11-Hydroxy-9-tridecenoic acid	HMDB0035881		X	X		X	X
227.2008	Myristic acid	HMDB0000806	X	X		X
228.1607	N-Decanoylglycine	HMDB0013267	X	X	X		X	X
229.0178	(4-ethenyl-2-methoxyphenyl)oxidanesulfonic acid	HMDB0127980		X	X	X				X
229.0536	Thymol Sulfate	HMDB0062720		X		X	X		X	X
229.0974	(1xi,3xi)-1,2,3,4-Tetrahydro-1-methyl-beta-carboline-3-carboxylic acid	HMDB0037942	X	X		X		X
229.1553	Isoleucyl-Valine	HMDB0028920					X	X	X	X
230.0135	Paracetamol sulfate	HMDB0059911				X	X
230.9971	2,4-Dihydroxyacetophenone 5-sulfate	HMDB0041646			X
231.0158	CNQX	HMDB0250384		X	X
231.0327	(4-ethyl-2-methoxyphenyl)oxidanesulfonic acid	HMDB0127988	X			X	X		X	X
231.0488	(2E,11Z)-5-[5-(Methylthio)-4-penten-2-ynyl]-2-furanacrolein	HMDB0031070				X	X		X	X	X
231.0975	N2-Succinyl-L-ornithine	HMDB0001199				X		X
231.1347	Spermic acid 2	HMDB0013075		X	X
232.0286	Dopamine 4-sulfate	HMDB0004148	X	X	X	X	X
232.0972	3-(4-hydroxyphenyl)-N-(4-oxobutyl)prop-2-enimidic acid	HMDB0139876	X	X	X					X
233.0103	4-[2,2''-Bithiophen-5-yl]-3-butyn-1-ol	HMDB0034453	X	X	X	X	X	X		X
233.0455	7-Acetoxy-6-methoxycoumarin	HMDB0034345	X	X	X	X				X
233.0634	(2Z,4''Z)-2-(5-Methylthio-4-penten-2-ynylidene)-1,6-dioxaspiro[4.4]non-3-ene	HMDB0032660	X	X		X		X
233.0778	L-beta-aspartyl-L-threonine	HMDB0011169				X		X		X	X
233.1541	Valerenic acid	HMDB0030016	X	X		X	X		X		X
235.061	Dillapional	HMDB0030582			X	X		X
235.1338	Heptyl 4-hydroxybenzoate	HMDB0034462	X	X			X
235.1703	Capsidiol	HMDB0002352			X	X	X	X	X		X
236.0237	S-Cysteinosuccinic acid	HMDB0029418	X
236.0562	N-Benzoylaspartic acid	HMDB0034251		X	X					X	X
237.033	6-(2-amino-2-carboxyethyl)-4-hydroxybenzothiazole	HMDB0062793	X			X	X
237.1126	2,2,4,4,-Tetramethyl-6-(1-oxopropyl)-1,3,5-cyclohexanetrione	HMDB0033191	X			X		X
237.1495	Geranyl acetoacetate	HMDB0038256				X	X
237.2219	3-Methylcyclopentadecanone	HMDB0034181	X	X		X
238.0537	S-Phenylmercapturic acid	HMDB0042011	X	X		X		X
238.9781	5-(methylsulfanyl)-2,3-dioxopentyl Phosphate(2-)	HMDB0062750								X
239.0166	L-Cystine	HMDB0000192							X
239.0594	Propyl 1-(propylsulfinyl)propyl disulfide	HMDB0033071	X	X	X		X	X	X		X
239.0761	D-glycero-L-galacto-Octulose	HMDB0029954	X		X	X	X	X	X		X
239.0923	3-(3,4,5-Trimethoxyphenyl)propanoic acid	HMDB0030254	X	X		X	X
239.1653	L-Menthyl acetoacetate	HMDB0032369	X	X		X	X	X		X
239.2011	9-Pentadecenoic acid	HMDB0029765				X
241.0176	[(2Z)-3-oxo-2-(phenylmethylidene)propoxy]sulfonic acid	HMDB0133624	X	X		X	X	X	X	X
241.0863	Equol	HMDB0002209		X					X		X
241.1444	2-Carboxy-4-dodecanolide	HMDB0030987	X	X		X		X			X
241.18	3-Oxotetradecanoic acid	HMDB0010730			X	X		X	X
242.0903	Prolyl-Glutamate	HMDB0029016		X	X				X	X
242.1762	N-Undecanoylglycine	HMDB0013286	X		X		X	X	X	X
242.997	(2E)-3-[3-(sulfooxy)phenyl]prop-2-enoic acid	HMDB0124975	X	X	X	X	X		X	X
243.0331	4-phenylbutanic acid-O-sulphate	HMDB0059983	X	X	X	X				X
243.062	Uridine	HMDB0000296	X	X	X		X				X
243.1239	Polyethylene, oxidized	HMDB0032472					X	X
243.1348	Hydroxyprolyl-Isoleucine	HMDB0028866				X
243.1724	Isoleucyl-Isoleucine	HMDB0028910		X	X			X	X
243.1964	2-Hydroxymyristic acid	HMDB0002261				X		X
244.1306	Asparaginyl-Isoleucine	HMDB0028734	X		X		X	X
245.0129	3-[3-(Sulfooxy)phenyl]propanoic acid	HMDB0094710			X	X	X		X	X
245.1145	L-beta-aspartyl-L-leucine	HMDB0011166	X	X						X
245.1398	3-Hydroxydodecanedioic acid	HMDB0000413				X
246.0076	2-Hydroxyacetaminophen sulfate	HMDB0062547		X
246.9922	Vanillic acid 4-sulfate	HMDB0041788	X		X	X		X	X		X
247.094	Glutamylthreonine	HMDB0028829		X		X		X	X		X
247.1703	Dimethylbenzyl carbinyl hexanoate	HMDB0032228				X	X		X		X
248.0464	Cysteinyl-Glutamate	HMDB0028774	X			X	X	X	X		X
248.0789	S-Acetyldihydrolipoamide	HMDB0001526					X	X		X	X
248.9487	(2R)-O-Phospho-3-sulfolactate	MA3TEM067				X		X
249.0227	4,4'-Sulfonyldiphenol	HMDB0240712			X	X	X
249.0664	5-Methoxycanthin-6-one	HMDB0030227	X	X					X		X
249.0765	Samin	HMDB0038926	X				X			X	X
249.0974	Isopropyl citrate	HMDB0032353	X	X		X		X	X		X
249.1126	Ubiquinone-1	HMDB0002012	X	X					X	X
249.1499	Gemfibrozil	HMDB0015371	X	X	X	X		X	X
249.1858	Norambreinolide	HMDB0035293				X		X
250.093	Muramic acid	HMDB0003254	X		X		X
251.0923	1-(2,4,6-Trimethoxyphenyl)-1,3-butanedione	HMDB0030668		X				X	X	X
251.1288	2,2,4,4-Tetramethyl-6-(1-oxobutyl)-1,3,5-cyclohexanetrione	HMDB0033197	X	X		X	X		X	X
251.1646	1-Hydroxyepiacorone	HMDB0030918				X	X	X			X
251.2008	7Z,10Z-Hexadecadienoic acid	HMDB0000477				X	X	X
252.0878	N-Acetylvanilalanine	HMDB0011716	X	X				X
253.0827	L-Agaridoxin	HMDB0029445		X	X	X		X
253.0928	Galactosylglycerol	HMDB0006790					X
253.1078	Methyl 3-(2,3-dihydroxy-3-methylbutyl)-4-hydroxybenzoate	HMDB0032796	X	X	X	X		X		X	X
253.1811	Lubiminol	HMDB0029604				X	X
253.2175	Hypogeic acid	HMDB0002186			X	X	X
254.9911	6-O-phosphonato-D-glucono-1,5-lactone(2-)	HMDB0062628				X	X	X
255.0331	[(3-methyl-2-oxo-4-phenylbut-3-en-1-yl)oxy]sulfonic acid	HMDB0133689				X	X		X	X
255.1239	1-Methoxy-1-(2,4,5-trimethoxyphenyl)-2-propanol	HMDB0031772	X	X				X	X
255.1599	5-Nonyltetrahydro-2-oxo-3-furancarboxylic acid	HMDB0030993	X	X
255.1975	Ipomeatetrahydrofuran	HMDB0040904	X	X
257.0126	{4-[(1E)-3-methoxy-3-oxoprop-1-en-1-yl]phenyl}oxidanesulfonic acid	HMDB0131180		X	X	X	X		X	X
257.1542	Linalyl benzoate	HMDB0030431	X	X		X		X
257.1761	Tetradecanedioic acid	HMDB0000872				X	X
258.0744	Mizoribine	HMDB0041934		X	X
258.146	Glutaminylisoleucine	HMDB0028800		X	X	X
259.0282	[2-hydroxy-6-methoxy-4-(prop-2-en-1-yl)phenyl]oxidanesulfonic acid	HMDB0135261		X	X
259.0616	2-Methoxystypandrone	HMDB0033265	X	X	X	X		X	X	X
259.0798	Asparaginyl-Glutamate	HMDB0028730		X	X	X	X	X	X	X
259.13	gamma-Glutamylisoleucine	HMDB0011170	X	X		X		X
260.0238	2-Methoxyacetaminophen sulfate	HMDB0062550		X	X
260.0567	Oxolinic acid	HMDB0255996		X	X					X	X
261.0077	Homovanillic acid sulfate	HMDB0011719				X			X	X
261.0739	L-beta-aspartyl-L-glutamic acid	HMDB0011164	X		X	X	X	X	X
261.1098	Nopalinic acid	HMDB0029437				X	X	X	X		X
261.1345	Phaseolic acid	HMDB0031897					X	X
261.149	2,4-bis(3-methylbut-2-en-1-yl)benzene-1,3,5-triol	HMDB0133034						X
262.0576	Ascorbalamic acid	HMDB0029944		X	X	X		X	X
262.1081	3-(4-hydroxy-3-methoxyphenyl)-N-(4-oxobutyl)prop-2-enimidic acid	HMDB0139920		X			X
262.9377	2,3,5,7,9-Pentathiadecane 2,2-dioxide	HMDB0039734				X	X	X	X
263.0227	3-Methoxy-4-hydroxyphenylethyleneglycol sulfate	HMDB0000559	X	X			X
263.0384	(1R,2R)-3-[(1,2-Dihydro-2-hydroxy-1-naphthalenyl)thio]-2-oxopropanoic acid	METPA1139	X	X		X	X
263.0716	N-Acetylcystathionine	HMDB0002381	X			X	X	X
263.1652	12-Oxo-2,3-dinor-10,15-phytodienoic acid	HMDB0032090	X		X			X	X	X
263.2006	Cedryl acetate	HMDB0035910	X	X		X	X			X
264.0886	2-(2-Phenylacetoxy)propionylglycine	HMDB0059732	X	X	X	X			X
264.1603	Oxprenolol	HMDB0015520			X		X	X	X		X
265.1086	3'',4'',5''-Trimethoxycinnamyl alcohol acetate	HMDB0040891				X	X		X
265.18	4-Hydroxy-3-methoxy-2,10-bisaboladien-9-one	HMDB0033917	X	X		X	X	X
265.2164	Methyl 2E,4Z-hexadecadienoate	HMDB0031050	X	X		X	X			X
265.2538	9-Octadecenal	HMDB0030965	X	X	X				X
266.0927	Prinomide	HMDB0256775		X	X	X				X	X
267.0723	3-Deoxy-D-glycero-D-galacto-2-nonulosonic acid	HMDB0000425	X		X						X
267.1242	Kamahine C	HMDB0038935	X	X			X		X	X
268.1044	Asparaginyl-Histidine	HMDB0028733		X		X	X	X	X
269.0882	D-erythro-L-galacto-Nonulose	HMDB0029955				X		X	X		X
269.2486	Heptadecanoic acid	HMDB0002259				X		X
270.9914	[(7-hydroxy-1-oxo-1H-isochromen-3-yl)methoxy]sulfonic acid	HMDB0128634	X	X		X		X			X
271.0284	5-(Hydroxyphenyl)-gamma-valerolactone-O-sulphate	HMDB0059993				X		X	X	X
271.0622	Naringenin	HMDB0002670		X	X	X	X	X		X	X
271.1922	7(14)-Bisabolene-2,3,10,11-tetrol	HMDB0035918	X	X				X
271.2273	(R)-3-Hydroxy-hexadecanoic acid	HMDB0010734		X			X	X
273.0084	Ferulic acid 4-sulfate	HMDB0029200	X		X				X	X
273.1715	3-Hydroxytetradecanedioic acid	HMDB0000394		X
274.1054	Norophthalmic acid	HMDB0005766	X	X			X	X	X	X
274.1408	Epsilon-(gamma-Glutamyl)-lysine	HMDB0003869		X		X	X		X		X
275.0212	5-(4-Acetoxy-1-butynyl)-2,2''-bithiophene	HMDB0034454		X	X	X	X		X
275.0376	Suprofen S-oxide	HMDB0060924	X		X	X	X		X
275.0551	O-Demethylfonsecin	HMDB0033649		X	X			X		X
275.1658	Cyclandelate	HMDB0015586		X	X
277.0856	Glutamylmethionine	HMDB0028825		X	X
277.1549	Leucyl-phenylalanine	HMDB0013243								X
277.2171	Alpha-Linolenic acid	HMDB0001388		X	X	X
278.1548	E-10-Hydroxynortriptyline	HMDB0013889				X		X
279.0852	Methionyl-Methionine	HMDB0028979		X	X	X	X	X
279.1232	Artabsinolide A	HMDB0035620	X	X		X	X	X	X
280.0979	Juzirine	HMDB0033954				X	X
280.2069	Alverine	HMDB0015554		X		X	X
281.0816	5,7-Dimethoxyisoflavone	HMDB0030698				X	X	X
281.1397	Octyl gallate	HMDB0033375			X	X		X
281.1908	Vitamin A2 aldehyde	HMDB0035695	X		X	X
283.1186	2-Phenylethyl beta-D-glucopyranoside	HMDB0029819				X			X
283.1347	16-Oxoestrone	HMDB0000372				X	X
283.1549	Alpha-dihydroartemisinin	HMDB0060593		X	X			X
283.1914	(10S)-Juvenile hormone III diol	METPA1787	X	X	X
283.2072	Retinal	HMDB0001358	X		X	X		X
283.2275	Avocadyne	HMDB0035473	X	X
283.2646	Stearic acid	HMDB0000827	X			X		X
285.0492	Glycineamideribotide	HMDB0002022				X		X
285.1605	10-alpha-methoxy-9,10-dihydrolysergol	HMDB0060995	X			X		X
285.2423	Avocadene	HMDB0031042	X
286.099	Rutaecarpine	HMDB0042010		X	X	X	X		X	X
287.0231	5''-(3'',4''-Dihydroxyphenyl)-gamma-valerolactone sulfate	HMDB0029191	X			X	X			X
287.2012	Dehydroepiandrosterone	HMDB0000077	X	X
289.0393	4-Hydroxy-5-(3''-hydroxyphenyl)-valeric acid-3''-O-sulphate	HMDB0059975	X		X	X		X	X	X	X
289.107	5,6-Dihydro-11-methoxyyangonin	HMDB0038722	X	X			X		X
290.9824	3-[3,5-dihydroxy-4-(sulfooxy)phenyl]-2-oxopropanoic acid	HMDB0125280		X	X	X		X			X
293.0885	Edetic Acid	HMDB0015109		X		X		X	X		X
293.1026	Cyclocalopin F	HMDB0039825	X	X		X		X	X		X
294.0491	5-Aminoimidazole ribonucleotide	HMDB0001235	X	X	X	X		X
294.1129	7-Hydroxyheptaphylline	HMDB0041245		X		X		X
295.029	{[(3E)-4-(1-oxo-1H-isochromen-3-yl)but-3-en-2-yl]oxy}sulfonic acid	HMDB0130036		X	X	X			X	X
295.0838	4-Carboxynevirapine	HMDB0060759	X	X	X
295.1549	Ovalicin	HMDB0038120	X	X
295.2635	Nonadeca-10(Z)-enoic acid	HMDB0013622				X	X
296.0388	L-Cysteinylglycine disulfide	HMDB0000709	X	X		X	X			X
296.0858	L-Menthone 1,2-glycerol ketal	HMDB0032367	X	X			X		X	X
296.1118	Duloxetine	HMDB0014619						X	X
297.0475	Quinalphos	HMDB0257033	X	X	X	X	X	X	X		X
297.1338	Toxin T2 tetrol	HMDB0036159					X	X	X		X
297.1696	Artemether	HMDB0015643		X	X		X	X
297.2433	3-Oxooctadecanoic acid	HMDB0010736	X	X
297.2792	Nonadecanoic acid	HMDB0000772	X	X		X
297.9653	[Nitrilotris(methylene)]trisphosphonic acid	HMDB0029807		X	X	X		X	X		X
299.046	Tazobactam	HMDB0015544	X	X	X	X		X	X		X
299.0551	3,3'',7-Trihydroxy-4''-methoxyflavone	HMDB0029492	X	X	X	X		X	X	X	X
299.222	MG(0:0/14:1(9Z)/0:0)	HMDB0011531	X	X		X	X
299.2587	(R)-3-Hydroxy-Octadecanoic acid	HMDB0010737	X	X			X	X	X
300.0396	N-Acetylgalactosamine 4-sulphate	HMDB0000781		X	X
300.0453	Nocodazole	HMDB0255688	X		X				X		X
301.0356	Quercetin	HMDB0005794	X	X	X	X		X	X		X
301.0719	Hesperetin	HMDB0005782		X	X	X
301.162	Arginyl-Glutamine	HMDB0028707			X	X	X	X
301.1801	2-Hydroxyestradiol-3-methyl ether	HMDB0000380									X
301.2171	Eicosapentaenoic acid	HMDB0001999	X	X	X			X	X		X
303.0517	Pratenol B	HMDB0040631	X		X	X			X	X
303.2329	Arachidonic acid	HMDB0001043	X	X		X		X		X	X
304.1523	Syndesine	HMDB0039161								X
305.0342	4-Hydroxy-5-(dihydroxyphenyl)-valeric acid-O-sulphate	HMDB0059978		X		X		X	X	X
305.1187	(1aalpha,2beta,3alpha,11calpha)-1a,2,3,11c-Tetrahydro-6,11-dimethylbenzo[6,7]phenanthro[3,4-b]oxirene-2,3-diol	HMDB0062223		X		X		X
305.2482	8,11,14-Eicosatrienoic acid	HMDB0002925				X		X
306.1095	2-cyano-3-(3,4-dihydroxy-5-nitrophenyl)-N,N-diethylpropanamide	HMDB0142220	X	X		X			X		X
307.1186	8-Acetylegelolide	HMDB0037772		X					X
307.1923	Methylgingerol	HMDB0029852	X	X		X	X	X
307.2641	Eicosadienoic acid	HMDB0005060		X	X	X		X			X
308.0992	N-Acetylneuraminic acid	HMDB0000230	X		X	X	X	X	X		X
308.2957	N-Hexadecanoylpyrrolidine	HMDB0032740				X
309.2072	12(13)Ep-9-KODE	HMDB0013623	X	X		X	X
309.28	Eicosenoic acid	HMDB0002231		X	X	X
310.1163	1,7-Dimethylguanosine	HMDB0001961		X				X
311.0228	{[(3E)-4-(5-hydroxy-1-oxo-1H-isochromen-3-yl)but-3-en-2-yl]oxy}sulfonic acid	HMDB0130051		X	X
311.0556	Aflatoxin B1	HMDB0006552		X	X	X		X
311.0927	Cabreuvin	HMDB0030679		X	X	X	X		X		X
311.1687	N-Undecylbenzenesulfonic acid	HMDB0032549	X		X		X	X		X
311.2229	13-L-Hydroperoxylinoleic acid	HMDB0003871	X	X
311.2952	3D,7D,11D-Phytanic acid	HMDB0000417	X	X		X	X	X
312.1097	Tyramine glucuronide	HMDB0010328		X		X	X
313.1917	Rhazidigenine Nb-oxide	HMDB0030263	X	X		X
315.161	Isopulegone caffeate	HMDB0029566				X	X
315.2537	MG(0:0/15:0/0:0)	HMDB0011532						X
316.1926	Nateglinide	HMDB0014869	X	X		X
317.0655	Tamarixetin	HMDB0002937		X	X				X	X
317.0807	Musanolone F	HMDB0041451	X	X					X	X
317.248	Allopregnanolone	HMDB0001449	X		X	X
319.0331	thymidine 3''-monophosphate	HMDB0062560	X		X	X	X	X	X		X
319.0642	{[(2E)-1-(4-methoxyphenyl)-3-phenylprop-2-en-1-yl]oxy}sulfonic acid	HMDB0135631	X	X	X			X	X	X
319.1912	QH2	HMDB0001304						X	X		X
320.0916	L-L-Homoglutathione	HMDB0029395			X	X	X		X	X
320.1004	S-Glutaryldihydrolipoamide	HMDB0006832				X	X		X	X	X
320.1726	Arginyl-Phenylalanine	HMDB0028716			X
322.0306	EPN	HMDB0251870		X	X	X	X	X	X		X
323.024	{4-[(E)-2-(2,3,5-trihydroxyphenyl)ethenyl]phenyl}oxidanesulfonic acid	HMDB0128516			X			X			X
323.1261	DHAP(10:0)	HMDB0011675	X		X	X		X
323.1503	AF Toxin II	HMDB0033504	X	X	X		X	X
323.1674	Piperonyl sulfoxide	HMDB0258607		X	X		X	X		X
323.1872	Lactapiperanol D	HMDB0033631	X	X		X		X
325.0722	Dihydrosterigmatocystin	HMDB0030590		X	X	X		X
325.1079	1,5-Dihydroxy-3-methoxy-2-prenylxanthone	HMDB0030605			X
325.1842	2-Dodecylbenzenesulfonic acid	HMDB0031031	X		X		X	X		X
326.0883	Acetaminophen glucuronide	HMDB0010316		X					X
327.1354	Phenylalanyl-Tyrosine	HMDB0029007				X	X
327.1825	7-hydroxygranisetron	HMDB0061062		X	X	X	X	X		X
327.2168	Corchorifatty acid F	HMDB0035919	X	X				X
327.2329	Docosahexaenoic acid	HMDB0002183	X	X		X		X
327.2904	Polyoxyethylene 40 monostearate	HMDB0032477	X	X		X	X
328.1615	Hydroxyethylpromethazine	HMDB0240229					X
329.1754	Carnosol	HMDB0002121	X		X	X
329.2479	Docosapentaenoic acid (22n-6)	HMDB0001976		X	X	X		X
331.1042	Leonuriside A	HMDB0031721		X	X	X	X		X	X
331.1913	Carnosic acid	HMDB0002358	X	X	X		X	X		X	X
331.2639	Adrenic acid	HMDB0002226		X	X	X		X			X
333.0946	(S)-a-Amino-2,5-dihydro-5-oxo-4-isoxazolepropanoic acid N2-glucoside	HMDB0029404		X	X			X		X	X
333.1557	1,5-Dibutyl methyl hydroxycitrate	HMDB0040461	X	X		X		X
333.1716	3-(2-Methylpropanoyloxy)-8-(2-methylbutanoyloxy)-9,10-epoxy-p-mentha-1,3,5-triene	HMDB0032699	X	X		X		X	X	X
333.2069	15-Keto-13,14-dihydroprostaglandin A2	HMDB0001244	X	X			X	X			X
334.1256	Aspartylglycosamine	HMDB0000489				X		X	X		X
334.3113	Pipericine	HMDB0031678		X	X	X				X
335.0163	5-Phosphoribosyl-4-carboxy-5-aminoimidazole	HMDB0062424		X	X		X	X	X		X
335.2225	Leukotriene B4	HMDB0001085	X	X	X
337.1921	Aspidospermatine	HMDB0030358	X	X	X	X	X	X
337.2375	14,15-DiHETrE	HMDB0002265				X		X			X
338.0876	6-Hydroxy-5-methoxyindole glucuronide	HMDB0010362				X
339.0544	{3-[2-(3,4-dihydroxy-5-methoxyphenyl)ethyl]phenyl}oxidanesulfonic acid	HMDB0129929	X	X	X
339.0884	Dihydro-O-methylsterigmatocystin	HMDB0030591	X	X	X	X		X
339.1089	Linocinnamarin	HMDB0030678	X	X	X
339.2074	14,19-Dihydroaspidospermatine	HMDB0030359				X		X
339.2325	Plastoquinone 3	HMDB0033786		X	X			X
339.3265	Behenic acid	HMDB0000944	X	X		X		X
341.1098	Melibiose	HMDB0000048		X	X			X
342.2082	Piperolein B	HMDB0030340			X	X		X
343.0305	2-O-Galloyl-1,4-galactarolactone	HMDB0037199		X	X				X		X
343.155	2-(4-Allyl-2-methoxyphenoxy)-1-(4-hydroxy-3-methoxyphenyl)-1-propanol	HMDB0031753	X	X	X				X	X
343.1919	11-Dehydrocorticosterone	HMDB0004029	X	X
343.2646	1-Phenyl-1,3-heptadecanedione	HMDB0035582	X	X		X		X
345.1565	(1R,3S,4S,6R)-6,9-Dihydroxyfenchone 6-O-b-D-glucoside	HMDB0033222		X	X				X
345.2789	3-Hydroxy-1-phenyl-1-heptadecanone	HMDB0035678						X
347.0779	alpha-(1,2-Dihydroxyethyl)-1,2,3,4-tetrahydro-7-hydroxy-9-methoxy-3,4-dioxocyclopenta[c][1]benzopyran-6-acetaldehyde	HMDB0062442		X
347.1866	Gibberellin A110	HMDB0032010		X					X
347.2588	2-Hydroxy-6-pentadecylbenzoic acid	HMDB0029683		X
347.2948	5-Heptadecyl-1,3-benzenediol	HMDB0038530						X
349.2384	Tetrahydrocorticosterone	HMDB0000268	X	X		X
350.2109	Sphingosine 1-phosphate (d16:1-P)	HMDB0060061			X	X	X			X
352.0858	4-Hydroxybenzyl isothiocyanate 4''''-acetylrhamnoside	HMDB0032802	X	X		X	X			X	X
353.2696	MG(0:0/18:2(9Z,12Z)/0:0)	HMDB0011538	X	X
353.3421	Tricosanoic acid	HMDB0001160				X	X			X
354.0216	Succinyl sulfathiazole	HMDB0258548		X	X	X		X	X	X	X
355.2497	Prostaglandin F1a	HMDB0002685	X	X							X
355.2843	MG(0:0/18:1(11Z)/0:0)	HMDB0011536	X	X
356.0979	Cyclodopa glucoside	HMDB0029833		X	X	X	X
356.1171	Niazimicin A	HMDB0031944	X	X	X				X
359.1495	Quassinol	HMDB0037235	X	X		X		X
360.13	De-O-methylsimmondsin	HMDB0041208	X	X		X		X	X
361.1656	Secoisolariciresinol	HMDB0013692	X	X				X	X
361.2013	Cortisol	HMDB0000063	X	X	X	X		X	X	X
361.2372	19,20-DiHDPA	HMDB0010214	X	X		X		X
361.3106	Triton X 100	HMDB0038380	X	X		X		X	X		X
363.1451	Gibberellin A55	HMDB0033420	X	X		X			X
363.1813	12-Oxo-20-carboxy-leukotriene B4	HMDB0012550	X	X					X	X
363.253	6-O-Acetylaustroinulin	HMDB0036803	X			X		X
366.3007	N-Oleoyl GABA	HMDB0062335				X		X
367.3575	Tetracosanoic acid	HMDB0002003	X	X		X		X
368.3161	N-Stearoyl GABA	HMDB0062341	X	X
369.0283	[2-hydroxy-5-(3,5,7-trihydroxy-3,4-dihydro-2H-1-benzopyran-2-yl)phenyl]oxidanesulfonic acid	HMDB0127729		X		X		X
369.3001	Diethylhexyl adipate	HMDB0040270	X	X							X
373.2741	3b-Hydroxy-5-cholenoic acid	HMDB0000308		X		X				X
375.1453	Carissanol	HMDB0030081	X	X	X
375.2902	Allolithocholic acid	HMDB0000381	X
375.3259	5-Nonadecyl-1,3-benzenediol	HMDB0030956	X	X
376.0382	2-Hydroxypropyl glucosinolate	HMDB0038428	X	X	X	X	X		X		X
377.1242	3,4-DHPEA-EA	HMDB0029304		X	X	X		X
377.1605	Carinol	HMDB0030657	X	X
377.2692	2-Arachidonylglycerol	HMDB0004666	X	X			X	X
379.1225	2-Methoxyestrone 3-sulfate	METPA0960		X
379.1595	Ecabet	HMDB0015613	X	X		X		X
379.2488	Bisnorcholic acid	HMDB0002082	X	X		X		X
379.2845	MG(0:0/20:3(11Z,14Z,17Z)/0:0)	HMDB0011545	X	X				X
379.3571	10,12-Pentacosanedione	HMDB0035555	X	X					X
381.0286	hesperetin 3''-O-sulfate	HMDB0029202		X	X	X	X		X		X
381.3003	MG(0:0/20:2(11Z,14Z)/0:0)	HMDB0011544	X	X
381.3732	Pentacosanoic acid	HMDB0002361		X					X
383.0088	[2-(3,5-dihydroxyphenyl)-5,7-dihydroxy-4-oxo-3,4-dihydro-2H-1-benzopyran-3-yl]oxidanesulfonic acid	HMDB0125271				X		X	X	X
383.3523	Cerebronic acid	HMDB0039540	X	X	X		X	X
385.1648	Porson	HMDB0030810	X
385.3101	1-Phenyl-1,3-eicosanedione	HMDB0032925	X	X			X	X	X		X
387.1097	5-Hydroxy-3,3'',4'',7,8-pentamethoxyflavone	HMDB0029227	X	X
387.1455	8-Hydroxy-4''-methoxypinoresinol	HMDB0033284	X	X		X	X
387.2034	5a,6a-Epoxy-7E-megastigmene-3a,9e-diol 3-glucoside	HMDB0031676	X	X		X		X	X
387.3265	3-Hydroxy-1-phenyl-1-eicosanone	HMDB0036371	X	X			X
389.1242	trans-Piceid	HMDB0030564	X		X	X	X	X			X
389.2693	12-Ketodeoxycholic acid	HMDB0000328					X
391.139	Marmesin rhamnoside	HMDB0039564	X	X		X	X	X
391.2254	CPA(16:0/0:0)	HMDB0007003	X	X	X
391.2851	3b,12a-Dihydroxy-5a-cholanoic acid	HMDB0000348					X		X		X
393.1553	Gibberellin A39	HMDB0035045	X	X
395.1356	Aloesol 7-glucoside	HMDB0040565				X		X
395.3887	Hexacosanoic acid	HMDB0002356							X		X
397.0609	Sulfasalazine	HMDB0014933	X	X	X	X	X	X
397.3314	Lauroyl peroxide	HMDB0253994	X	X
397.3681	2-Hydroxy-22-methyltetracosanoic acid	HMDB0040909	X	X
399.2172	Nevskin	HMDB0030162		X
401.3068	Oryzarol	HMDB0029458	X	X			X			X
401.3414	24-Hydroxycholesterol	HMDB0001419		X				X
403.156	Mammeigin	HMDB0030785		X		X
403.2846	MG(0:0/22:5(4Z,7Z,10Z,13Z,16Z)/0:0)	HMDB0011555		X			X	X
403.3572	3a,7a-Dihydroxy-5b-cholestane	HMDB0006893	X	X			X	X
405.3001	MG(0:0/22:4(7Z,10Z,13Z,16Z)/0:0)	HMDB0011554	X	X			X	X
407.2805	3a,7a,12b-Trihydroxy-5b-cholanoic acid	HMDB0000312							X		X
408.2175	Acidissiminol epoxide	HMDB0040793	X	X		X	X
409.1661	1-Isomangostin	HMDB0029981	X	X
409.1859	Pteroside A	HMDB0030758	X	X					X
409.2355	LPA(0:0/16:0)	HMDB0007849		X	X
411.1295	Methylpicraquassioside A	HMDB0038347				X
411.1842	17-Hydroxypregnenolone sulfate	HMDB0000416							X	X
411.347	MG(0:0/22:1(13Z)/0:0)	HMDB0011552	X	X			X
413.1397	N-desalkyl delavirdine	HMDB0061021	X		X	X
417.1554	Lirioresinol A	HMDB0038928		X	X	X		X			X
417.1673	Nimodipine	HMDB0014537		X	X	X		X
418.955	Inositol 1,3,4-trisphosphate	HMDB0001143			X	X	X	X
419.2561	CPA(18:0/0:0)	HMDB0007004		X	X
421.2255	2-Methylacetophenone	HMDB0032386				X	X	X		X	X
425.1451	6-(2-Carboxyethyl)-7-hydroxy-2,2-dimethyl-4-chromanone glucoside	HMDB0034032				X	X		X		X
426.0228	Adenosine 3'',5''-diphosphate	HMDB0000061	X		X	X		X	X	X	X
427.0065	IDP	HMDB0003335		X	X	X			X		X
427.2865	Schidigeragenin B	HMDB0035506					X
429.3002	MG(24:6(6Z,9Z,12Z,15Z,18Z,21Z)/0:0/0:0)	HMDB0011590	X			X		X	X
429.3731	Alpha-Tocopherol	HMDB0001893						X	X		X
431.135	Trichocarposide	HMDB0031723		X	X
431.1719	(2S,4S,6S)-2-[2-(4-Hydroxy-3-meyhoxyphenyl)ethyl]tetrahydro-6-(4,5-dihydroxy-3-methoxyphenyl)-2H-pyran-4-yl 4-acetate	HMDB0030503						X
431.2798	Latanoprost	HMDB0014792		X
431.3158	24-Hydroxycalcitriol	HMDB0006228					X	X
433.2357	LPA(0:0/18:2(9Z,12Z))	HMDB0007852	X		X		X	X
433.3317	3a,7a-Dihydroxycoprostanic acid	HMDB0000359					X	X
435.2509	LPA(0:0/18:1(9Z))	HMDB0007851		X	X			X
437.1402	3-(3-hydroxyphenyl)-2-(4-hydroxyphenyl)-4-[(E)-2-(4-hydroxyphenyl)ethenyl]-2,3-dihydro-1-benzofuran-6-ol	HMDB0129155		X		X	X
437.2665	LPA(0:0/18:0)	HMDB0007850		X	X				X		X
437.3263	27-Nor-5b-cholestane-3a,7a,12a,24,25-pentol	HMDB0002126					X	X
439.3423	Momordol	HMDB0029804	X	X			X	X	X
443.1656	Difenacoum	HMDB0251254	X	X		X	X
443.1918	Cynaroside A	HMDB0040532				X	X
443.2796	1,25-Dihydroxyvitamin D3-26,23-lactone	HMDB0000969	X
445.2964	Cepagenin	HMDB0030913					X	X
445.3317	13''-Carboxy-gamma-tocopherol	HMDB0012557					X	X
446.0854	2-{3-[(6-carboxy-3,4,5-trihydroxyoxan-2-yl)oxy]phenyl}-3,5,7-trihydroxy-1??-chromen-1-ylium	HMDB0125152	X	X	X		X	X	X		X
447.2762	(ent-2b,4S,9a)-2,4,9-Trihydroxy-10(14)-oplopen-3-one 2-(2-methylbutanoate) 9-(3-methyl-2E-pentenoate)	HMDB0040993						X
447.3115	Porrigenin A	HMDB0032783					X	X
447.3474	6-Deoxodolichosterone	HMDB0034332					X	X
448.3068	Deoxycholic acid glycine conjugate	HMDB0000631		X		X	X
449.3628	6-Deoxocastasterone	HMDB0033984					X	X
452.2776	LysoPE(0:0/16:0)	HMDB0011473		X	X	X	X		X	X
453.3214	27-Norcholestanehexol	HMDB0002157				X	X	X
455.1859	Delavirdine	HMDB0014843				X		X	X
459.2748	2,3-Secoporrigenin	HMDB0030909		X		X
462.1164	Peonidin-3-glucoside	HMDB0013689	X	X	X	X	X	X	X		X
462.1767	Dihydroisomorphine-3-glucuronide	HMDB0060820	X	X	X		X
463.3424	Trihydroxycoprostanoic acid	HMDB0002163					X	X
465.3039	Cholesterol sulfate	HMDB0000653					X	X	X
466.3067	Tiropramide	HMDB0042042	X				X	X	X
470.1821	Hydroxydesmthyl doxepin glucuronide	HMDB0060629		X	X
471.3468	Maslinic acid	HMDB0002392		X		X		X
473.2335	Rubraflavone B	HMDB0030629		X	X
474.2627	LysoPE(0:0/18:3(6Z,9Z,12Z))	HMDB0011478		X			X	X	X	X
475.1977	2-Methoxyestrone 3-glucuronide	HMDB0004482			X	X		X	X		X
476.278	LysoPE(0:0/18:2(9Z,12Z))	HMDB0011477		X			X		X	X
478.2928	LysoPE(0:0/18:1(11Z))	HMDB0011475	X	X		X	X		X	X
479.2099	PD 123177	HMDB0260240		X
480.3089	LysoPC(15:0)	HMDB0010381		X	X				X
483.2233	Plantaricin BN	HMDB0038238		X	X
485.3268	Bassic acid	HMDB0034526				X		X
487.2118	Rubraflavone D	HMDB0030631	X		X
489.1406	4'',5,6-Trimethylscutellarein 7-glucoside	HMDB0040512							X		X
491.192	Isolariciresinol 9''-O-alpha-L-arabinofuranoside	HMDB0032906				X	X	X
491.2288	rac-5,6-Epoxy-retinoyl-beta-D-glucuronide	HMDB0060123	X	X	X	X		X
492.3095	LysoPC(16:1(9Z))	HMDB0010383		X	X				X
493.2433	7,11-Bisdeacetylvaltrate 7-(3-methylpentanoate) 11-(3-hydroxy-3-methylbutanoate)	HMDB0033655	X	X	X		X	X	X		X
497.0388	{4,5-dihydroxy-2-[5,6,7-trihydroxy-2-(4-hydroxyphenyl)-4-oxo-4H-chromen-8-yl]oxan-3-yl}oxidanesulfonic acid	HMDB0127272		X	X	X		X
497.0582	7,8,8,12,13,21,22-heptahydroxy-19-(hydroxymethyl)-2,17,20,23-tetraoxapentacyclo[16.3.1.1?,¹¹.0?,?.0¹?,¹?]tricosa-4,10,12,14-tetraene-3,6,16-trione	HMDB0126631		X	X				X		X
498.2893	Tauroursodeoxycholic acid	HMDB0000874				X
500.2776	LysoPE(0:0/20:4(5Z,8Z,11Z,14Z))	HMDB0011487					X		X	X
501.0877	2-[(3-{4-[(6-carboxy-3,4,5-trihydroxyoxan-2-yl)oxy]-3-methoxyphenyl}prop-2-enoyl)oxy]-3-hydroxybutanedioic acid	HMDB0127948	X	X	X		X	X	X		X
503.1925	Myricatomentoside I	HMDB0031536		X	X
504.309	LysoPE(0:0/20:2(11Z,14Z))	HMDB0011483	X
507.3684	Fasciculol C	HMDB0035853		X		X		X
509.0925	3,4,5-trihydroxy-6-{[3,6,7-trihydroxy-2-(4-hydroxy-3-methoxyphenyl)-4-oxo-3,4-dihydro-2H-1-benzopyran-5-yl]oxy}oxane-2-carboxylic acid	HMDB0128791	X	X		X		X		X
511.9979	2,5-Diaminopyrimidine nucleoside triphosphate	HMDB0006821						X
513.2716	Capsianoside V	HMDB0030737	X	X				X
517.3895	Ganoderiol C	HMDB0037781				X		X
518.2861	Vignatic acid B	HMDB0033617	X	X	X			X	X
518.3264	LysoPC(18:2(9Z,12Z))	HMDB0010386		X	X
519.2238	Myricanol 5-glucoside	HMDB0036525				X		X
520.341	LysoPC(18:1(9Z))	HMDB0002815		X				X
521.3487	2-Oleoylglycerophosphocholine	HMDB0061701	X	X				X
521.3612	LPA(24:0/0:0)	HMDB0114756	X	X			X	X
524.2774	LysoPE(0:0/22:6(4Z,7Z,10Z,13Z,16Z,19Z))	HMDB0011496						X
539.25	Tetrahydroaldosterone-3-glucuronide	HMDB0010357	X
54.0343	N-Methylene-ethenamine	HMDB0061870		X		X		X
549.0526	UDP-L-rhamnose	HMDB0012305		X	X	X		X
55.0182	Acrolein	HMDB0041822	X
550.2444	Endoxifen O-glucuronide	HMDB0060622	X	X
551.0133	Myricatin	HMDB0029513							X	X	X
551.4671	DG(15:0/16:1(9Z)/0:0)	HMDB0007070	X	X			X
552.3085	LysoPE(0:0/24:6(6Z,9Z,12Z,15Z,18Z,21Z))	HMDB0011499	X		X	X	X
563.3708	PA(8:0/18:0)	HMDB0115489	X	X	X				X		X
569.2756	Ganoderic acid F	HMDB0035988	X	X		X		X
57.0341	Acetone	HMDB0001659	X		X	X		X		X
571.2892	1-Palmitoylglycerophosphoinositol	HMDB0061695	X	X	X		X
573.4523	DG(15:0/18:4(6Z,9Z,12Z,15Z)/0:0)	HMDB0007077				X	X	X		X	X
58.0292	N-Methylformamide	HMDB0001122		X	X			X	X	X	X
581.4793	TG(8:0/14:0/10:0)	HMDB0071228	X	X
59.0134	Acetic acid	HMDB0000042	X	X	X	X				X
59.0496	Propyl alcohol	HMDB0000820		X	X		X	X			X
59.9853	Hydrogen carbonate	HMDB0000595	X	X		X		X
590.2996	Nummularine B	HMDB0029334	X	X	X		X	X
591.3907	Tuberoside	HMDB0039054				X		X
593.1448	Kuwanon Z	HMDB0033297	X	X	X	X	X	X	X		X
594.1224	6-(4-{5,7-dihydroxy-3-[(3,4,5-trihydroxyoxan-2-yl)oxy]-5H-chromen-2-yl}-2-hydroxyphenoxy)-3,4,5-trihydroxyoxane-2-carboxylic acid	HMDB0127912	X	X	X	X	X	X	X		X
595.3854	Asparagoside B	HMDB0029315	X	X			X
602.055	GDP-alpha-D-mannose(2-)	HMDB0062759		X	X		X	X	X		X
609.4366	Annonisin	HMDB0031394		X		X		X			X
621.4365	(20R)-Ginsenoside Rh2	HMDB0039544	X	X			X	X
627.1363	6-{4-[12-(3,4-dihydroxyphenyl)-8,13-dihydroxy-4-oxo-3,11-dioxatricyclo[8.4.0.0²,?]tetradeca-1(10),2(7),8-trien-6-yl]-2-hydroxyphenoxy}-3,4,5-trihydroxyoxane-2-carboxylic acid	HMDB0124849				X		X
634.4805	lysoPC(26:0)	HMDB0029205	X	X		X		X
637.5363	2-Octaprenylphenol	HMDB0304080	X						X
639.404	PA(14:0/18:4(6Z,9Z,12Z,15Z))	HMDB0114782		X	X	X		X
653.1365	3-Methylellagic acid 2-(4-galactosylglucoside)	HMDB0041397	X					X	X
67.0182	3-Butyn-1-al	HMDB0006853	X	X		X			X		X
670.5258	Galactosylceramide (d18:1/14:0)	HMDB0012321	X	X			X
68.0502	1-Pyrroline	HMDB0012497		X	X	X					X
686.4758	PE(14:0/18:2(9Z,12Z))	HMDB0008829	X	X		X	X
69.0341	(E)-2-Butenal	HMDB0034233				X		X
698.2823	Aclacinomycin S	HMDB0247947		X	X
699.4962	PA(18:0/18:2(9Z,12Z))	HMDB0007861		X		X	X	X	X	X
70.0297	Acrylamide	HMDB0004296		X	X
706.2421	(a-D-mannosyl)2-b-D-mannosyl-N-acetylglucosamine	HMDB0006537		X	X	X	X		X
71.0135	Pyruvaldehyde	HMDB0001167	X	X		X	X
71.0498	Tetrahydrofuran	HMDB0000246								X
72.0087	Iminoglycine	METPA1217		X				X			X
720.4962	PE(18:4(6Z,9Z,12Z,15Z)/P-18:1(11Z))	HMDB0009215		X					X	X
721.4819	PA(16:0/22:5(4Z,7Z,10Z,13Z,16Z))	HMDB0114847					X		X	X	X
729.5526	1-O-beta-D-Glucopyranosyl-2,3-di-O-palmitoylglycerol	HMDB0031680	X						X	X
74.0244	Glycine	HMDB0000123					X		X
74.9903	Ethanethioic acid	HMDB0031188	X		X		X	X	X		X
745.5037	PG(16:0/18:2(9Z,12Z))	HMDB0010575	X	X			X		X	X	X
749.5872	3-Nonaprenyl-4-hydroxybenzoate	HMDB0032488							X	X
75.0083	Glycolic acid	HMDB0000115				X	X	X	X
763.4281	Digitoxin	HMDB0015468		X	X	X	X			X
763.5495	PG(a-13:0/i-22:0)	HMDB0116652					X	X	X
770.4983	PS(15:0/20:3(5Z,8Z,11Z))	HMDB0112329	X				X	X	X	X
771.5193	PG(16:0/20:3(5Z,8Z,11Z))	HMDB0010578				X	X		X	X	X
778.4656	PS(14:0/22:6(4Z,7Z,10Z,13Z,16Z,19Z))	HMDB0012340			X				X	X
791.5801	PG(a-13:0/i-24:0)	HMDB0116653				X	X		X	X
80.9645	Sulfurous acid	HMDB0034829				X	X
808.5873	PC(16:0/22:4(7Z,10Z,13Z,16Z))	HMDB0007988				X			X	X	X
809.3964	Betavulgaroside VII	HMDB0033427		X	X	X		X	X
81.0341	2-Methylfuran	HMDB0013749		X	X			X
81.0452	Fomepizole	HMDB0015344				X		X		X
825.5644	PG(18:0/22:4(7Z,10Z,13Z,16Z))	HMDB0010611	X	X				X	X	X	X
826.6923	SM(d19:1/24:1(15Z))	HMDB0011699				X	X	X
83.0131	4-Hydroxy-2-butenoic acid gamma-lactone	HMDB0032330		X	X		X			X
830.5915	PS(15:0/24:1(15Z))	HMDB0112341					X	X	X	X	X
834.5759	3-O-Sulfogalactosylceramide (d18:1/20:0)	HMDB0012315					X	X	X	X
836.472	PS(DiMe(11,3)/DiMe(9,3))	HMDB0061555		X			X	X	X	X
837.6607	Isofucosterol 3-O-[6-O-(9-Octadecenoyl)-b-D-glucopyranoside]	HMDB0032813		X	X		X			X	X
84.045	2-Pyrrolidinone	HMDB0002039			X				X
85.0293	Gamma-Butyrolactone	HMDB0000549	X	X		X		X
85.0651	Iso-Valeraldehyde	HMDB0006478		X	X		X
850.4865	PS(DiMe(11,3)/MonoMe(11,3))	HMDB0061557	X			X	X	X	X	X	X
853.3709	Pisumoside A	HMDB0037126		X	X	X
857.5621	all-trans-Decaprenyl diphosphate	HMDB0059616	X	X		X	X	X	X	X
859.4691	Cyclotricuspidoside C	HMDB0033636		X		X	X		X	X
86.0243	2-Aminoacrylic acid	HMDB0003609	X	X		X		X	X
867.4717	Lc3Cer	HMDB0062485	X	X		X		X	X	X
87.0086	Pyruvic acid	HMDB0000243				X		X		X	X
87.0446	Butyric acid	HMDB0000039		X		X				X
88.0402	Beta-Alanine	HMDB0000056				X	X	X
89.0242	L-Lactic acid	HMDB0000190				X		X		X	X
896.1505	Cinnamoyl-CoA	HMDB0301913	X	X	X		X	X	X		X
906.5494	PS(DiMe(11,3)/MonoMe(13,5))	HMDB0061559					X		X	X	X
909.4499	Betavulgaroside X	HMDB0034817				X	X	X	X	X
91.0216	Cibulins	HMDB0030299	X		X		X	X	X		X
91.0548	Toluene	HMDB0034168	X		X	X	X			X
915.5335	Maduramicin	HMDB0029453		X		X	X	X		X
92.0501	Aniline	HMDB0003012		X		X	X		X		X
920.5654	PS(DiMe(11,3)/DiMe(13,5))	HMDB0061554				X			X	X	X
93.0007	Dimethyl sulfone	HMDB0004983	X		X	X	X	X	X		X
93.0341	Phenol	HMDB0000228				X
94.0297	2-Hydroxypyridine	HMDB0013751		X	X			X	X	X
945.5112	CL(8:0/8:0/8:0/11:0)	HMDB0116799							X	X	X
95.0139	2-Furancarboxaldehyde	HMDB0032914	X	X			X	X	X		X
955.8693	TG(15:0/22:0/22:2(13Z,16Z))	HMDB0043124						X	X
959.5231	Notoginsenoside G	HMDB0030902	X			X
962.4911	CDP-DG(18:2(9Z,11Z)/a-15:0)	HMDB0116048	X				X	X	X	X	X
969.5054	Calenduloside H methyl ester	HMDB0041021				X	X		X
97.0654	Cyclohexanone	HMDB0003315	X	X	X		X	X
971.7125	TG(22:6(4Z,7Z,10Z,13Z,16Z,19Z)/18:3(9Z,12Z,15Z)/22:6(4Z,7Z,10Z,13Z,16Z,19Z))	HMDB0010558							X	X
974.4903	CDP-DG(16:1(9Z)/18:2(9Z,12Z))	HMDB0115952		X						X
976.3062	Tetradecanoyl-CoA	HMDB0001521		X	X	X
98.0064	Allyl isothiocyanate	HMDB0005843			X
98.0244	(R)-Dihydromaleimide	HMDB0030276					X	X	X
987.5577	CL(8:0/8:0/8:0/14:0)	HMDB0116805				X
989.3202	Maltohexaose	HMDB0012253	X	X		X	X
99.0443	Senecioic acid	HMDB0000509			X					X
99.0555	N-Nitroso-pyrrolidine	HMDB0031642		X	X	X		X	X		X
990.5223	CDP-DG(18:2(9Z,11Z)/a-17:0)	HMDB0116049				X		X
993.7913	TG(22:4(7Z,10Z,13Z,16Z)/18:2(9Z,12Z)/22:5(7Z,10Z,13Z,16Z,19Z))	HMDB0054781				X		X
Annotation of metabolites from mass-to-charge ratio of ions (ionMz) to their corresponding Human Metabolome Database HMDB identification and name (HMDB_ID and compoundName). To decrease the load of multiple-testing, the proteins further tested in the differential analysis test showed more than 5% of variance explained by the study time-point (considering time-point, age, BMI, physical activity le…

[truncated: 10 more sheets: Table S10., metabolomics.DAM, Table S11., metabolomics.RaMPDB, Table S12, DEresults_WD, Table S13, DEresults_TD, Table S14, DEresults_fermented, Table S15, GOenrich_WD., Table S16_GOenrichment_ferment., Table S17_TF_enrichment, Table S18., sysmex, Table S19.,300TZ]
